# Supplementary material for: Crystal structure of di-μ-methano­lato-bis­{[N′-(1-benzoyl­prop-1-en-2-yl)thio­phene-2-carbohydrazidato-κ3 O,N′,O′]oxidovanadium(V)}
Source: Acta Crystallogr Sect E Struct Rep Online. 2014 Sep 27;70(Pt 10):m353–4. doi: 10.1107/S1600536814020327 (PMC4257161; doi:10.1107/S1600536814020327)
Supplement: Supplementary file 1 [file e-70-0m353-sup1.cif]

##############################################################################
#                                                                            #
# This CIF contains the data in a paper accepted for publication in          #
# Acta Crystallographica Section E. It conforms to the requirements of       #
# Notes for Authors for Acta Crystallographica Section E, and has been       #
# peer reviewed under the auspices of the IUCr Commission on Journals.       #
#                                                                            #
# Full details of the Crystallographic Information File format               #
# are given in the paper "The Crystallographic Information File (CIF):       #
# a New Standard Archive File for Crystallography" by S. R. Hall, F. H.      #
# Allen and I. D. Brown [Acta Cryst. (1991), A47, 655-685].                  #
#                                                                            #
# The current version of the core CIF dictionary is obtainable from          #
# ftp://ftp.iucr.org/pub/cif_core.dic.                                       #
#                                                                            #
# Software is freely available for graphical display of the structure(s)     #
# in this CIF. For information consult the CIF software page                 #
# http://www.iucr.org/resources/cif/software.                                #
#                                                                            #
# This file may be used for bona fide research purposes within the           #
# scientific community so long as proper attribution is given to the journal # 
# article from which it was obtained.                                        #
#                                                                            #
##############################################################################
data_global
_journal_data_validation_number     ?
_journal_date_recd_electronic     2014-09-03
_journal_date_accepted     2014-09-09
_journal_name_full     'Acta Crystallographica, Section E'
_journal_year     2014
_journal_volume     70
_journal_issue     10
_journal_page_first     m353
_journal_page_last     m354
_journal_paper_category     HM
_journal_paper_doi     10.1107/S1600536814020327
_journal_coeditor_code     WM5059
_publ_contact_author_name     'Professor Victor Deflon'
_publ_contact_author_address
;
Instituto de Qu\'imica de S\~ao Carlos, Universidade de S\~ao Paulo,
13560-970, S\~ao Carlos, SP, Brazil
;
_publ_contact_author_email     deflon@iqsc.usp.br
_publ_contact_author_fax     '(16) 3373 9982'
_publ_contact_author_phone     '(16) 3373 8038'
_publ_section_title
;\
Crystal structure of
di-\m-methanolato-bis[<i>N</i>'-(1-benzoylprop-1-en-2-yl)thiophene-2-\
carbohydrazidato-\k^3^<i>O</i>,<i>N</i>',<i>O</i>']oxidovanadium(V)]
;
loop_
    _publ_author_name
    _publ_author_address
    'Carroccia, Murilo C.'
;
Instituto de Qu\'imica de S\~ao Carlos, Universidade de S\~ao Paulo,
13560-970, S\~ao Carlos, SP, Brazil
;
    'Pesci, Rafaela B. P.'
;
Instituto de Qu\'imica de S\~ao Carlos, Universidade de S\~ao Paulo,
13560-970, S\~ao Carlos, SP, Brazil
;
    'Maia, Pedro Ivo da S.'
;
Departamento de Qu\'imica, Universidade Federal do Tri\^angulo Mineiro,
38025-440, Uberaba, MG, Brazil
;
    'Deflon, Victor M.'
;
Instituto de Qu\'imica de S\~ao Carlos, Universidade de S\~ao Paulo,
13560-970, S\~ao Carlos, SP, Brazil
;
data_I
_database_code_depnum_ccdc_archive 'CCDC 1023545'
_chemical_name_systematic
;\
Di-\m-methanolato-\k^4^<i>O</i>:<i>O</i>-bis[<i>N</i>'-(1-benzoylprop-1-en-2-\
yl)thiophene-2-carbohydrazidato-\
\k^3^<i>O</i>,<i>N</i>',<i>O</i>']oxidovanadium(V)]
;
_chemical_name_common     '{(VOLaOME)2}'
_chemical_formula_moiety     'C32 H30 N4 O8 S2 V2'
_chemical_formula_sum     'C32 H30 N4 O8 S2 V2'
_chemical_formula_iupac     '[V2 (C15 H12 N2 O2 S)2 (C H3 O)2 O2]'
_chemical_formula_weight     764.60
_chemical_melting_point     451
_symmetry_cell_setting     monoclinic
_symmetry_space_group_name_H-M     'P 21/n'
_symmetry_space_group_name_Hall     '-P 2yn'
loop_
    _symmetry_equiv_pos_as_xyz
    'x, y, z'
    '-x+1/2, y+1/2, -z+1/2'
    '-x, -y, -z'
    'x-1/2, -y-1/2, z-1/2'
_cell_length_a     10.9900(2)
_cell_length_b     15.9297(3)
_cell_length_c     11.0178(3)
_cell_angle_alpha     90.00
_cell_angle_beta     119.8840(10)
_cell_angle_gamma     90.00
_cell_volume     1672.39(6)
_cell_formula_units_Z     2
_cell_measurement_reflns_used     9900
_cell_measurement_theta_min     2.49
_cell_measurement_theta_max     25.39
_cell_measurement_temperature     296(2)
_exptl_crystal_description     'prism'
_exptl_crystal_colour     'brown'
_exptl_crystal_size_max     0.21
_exptl_crystal_size_mid     0.21
_exptl_crystal_size_min     0.10
_exptl_crystal_density_diffrn     1.518
_exptl_crystal_density_meas     ?
_exptl_crystal_density_method     'not measured'
_exptl_crystal_F_000     784
_exptl_absorpt_coefficient_mu     0.740
_exptl_absorpt_correction_type     multi-scan
_exptl_absorpt_process_details     '(<i>SADABS</i>; Bruker, 2008)'
_exptl_absorpt_correction_T_min     0.8601
_exptl_absorpt_correction_T_max     0.9297
_exptl_special_details
;
;
_diffrn_ambient_temperature     296(2)
_diffrn_radiation_type     MoK\a
_diffrn_radiation_wavelength     0.71073
_diffrn_radiation_source     'fine-focus sealed tube'
_diffrn_radiation_monochromator     graphite
_diffrn_measurement_device_type     'Bruker APEXII CCD'
_diffrn_measurement_method     '\f and \w scans'
_diffrn_detector_area_resol_mean     ?
_diffrn_reflns_number     20108
_diffrn_reflns_av_R_equivalents     0.0202
_diffrn_reflns_av_sigmaI/netI     0.0135
_diffrn_reflns_theta_min     2.14
_diffrn_reflns_theta_max     25.39
_diffrn_reflns_theta_full     25.39
_diffrn_measured_fraction_theta_max     1.000
_diffrn_measured_fraction_theta_full     1.000
_diffrn_reflns_limit_h_min     -13
_diffrn_reflns_limit_h_max     13
_diffrn_reflns_limit_k_min     -19
_diffrn_reflns_limit_k_max     19
_diffrn_reflns_limit_l_min     -10
_diffrn_reflns_limit_l_max     13
_diffrn_standards_number     0
_diffrn_standards_interval_count     ?
_diffrn_standards_interval_time     ?
_diffrn_standards_decay_%     ?
loop_
    _diffrn_standard_refln_index_h
    _diffrn_standard_refln_index_k
    _diffrn_standard_refln_index_l
    ? ? ?
_refine_special_details
;
Refinement of <i>F</i>^2^ against all reflections. The weighted <i>R</i>-factor
<i>wR</i> and goodness of fit <i>S</i> are based on <i>F</i>^2^, conventional
<i>R</i>-factors <i>R</i> are based on <i>F</i>, with <i>F</i> set to zero for
negative <i>F</i>^2^. The threshold expression of <i>F</i>^2^ >
\s(<i>F</i>^2^) is used only for calculating <i>R</i>-factors(gt) <i>etc</i>.
and is not relevant to the choice of reflections for refinement.
<i>R</i>-factors based on <i>F</i>^2^ are statistically about twice as large
as those based on <i>F</i>, and <i>R</i>- factors based on all data will be
even larger.
;
_reflns_number_total     3067
_reflns_number_gt     2718
_reflns_threshold_expression     I>2sigma(I)
_refine_ls_structure_factor_coef     Fsqd
_refine_ls_matrix_type     full
_refine_ls_R_factor_all     0.0335
_refine_ls_R_factor_gt     0.0288
_refine_ls_wR_factor_gt     0.0796
_refine_ls_wR_factor_ref     0.0832
_refine_ls_goodness_of_fit_ref     1.041
_refine_ls_restrained_S_all     1.041
_refine_ls_number_reflns     3067
_refine_ls_number_parameters     219
_refine_ls_number_restraints     0
_refine_ls_hydrogen_treatment     constr
_refine_ls_weighting_scheme     calc
_refine_ls_weighting_details
         'calc w=1/[\s^2^(Fo^2^)+(0.0427P)^2^+0.7671P] where P=(Fo^2^+2Fc^2^)/3'
_atom_sites_solution_hydrogens     geom
_atom_sites_solution_primary     direct
_atom_sites_solution_secondary     difmap
_refine_ls_shift/su_max     0.001
_refine_ls_shift/su_mean     0.000
_refine_diff_density_max     0.269
_refine_diff_density_min     -0.237
_refine_ls_extinction_method     none
_refine_ls_extinction_coef     ?
loop_
    _atom_type_symbol
    _atom_type_description
    _atom_type_scat_dispersion_real
    _atom_type_scat_dispersion_imag
    _atom_type_scat_source
    'C' 'C' 0.0033 0.0016
                         'International Tables Vol C Tables 4.2.6.8 and 6.1.1.4'
    'H' 'H' 0.0000 0.0000
                         'International Tables Vol C Tables 4.2.6.8 and 6.1.1.4'
    'N' 'N' 0.0061 0.0033
                         'International Tables Vol C Tables 4.2.6.8 and 6.1.1.4'
    'O' 'O' 0.0106 0.0060
                         'International Tables Vol C Tables 4.2.6.8 and 6.1.1.4'
    'S' 'S' 0.1246 0.1234
                         'International Tables Vol C Tables 4.2.6.8 and 6.1.1.4'
    'V' 'V' 0.3005 0.5294
                         'International Tables Vol C Tables 4.2.6.8 and 6.1.1.4'
_computing_data_collection     'APEX2 (Bruker, 2008)'
_computing_cell_refinement     'SAINT (Bruker, 2008)'
_computing_data_reduction     'SAINT (Bruker, 2008)'
_computing_structure_solution     'SHELXS97 (Sheldrick, 2008)'
_computing_structure_refinement     'SHELXL97 (Sheldrick, 2008)'
_computing_molecular_graphics
                  'ORTEP-3 for Windows (Farrugia, 2012) and PLATON (Spek, 2009)'
_computing_publication_material     'WinGX (Farrugia, 2012)'
loop_
    _atom_site_type_symbol
    _atom_site_label
    _atom_site_fract_x
    _atom_site_fract_y
    _atom_site_fract_z
    _atom_site_U_iso_or_equiv
    _atom_site_adp_type
    _atom_site_calc_flag
    _atom_site_refinement_flags
    _atom_site_occupancy
    _atom_site_symmetry_multiplicity
    _atom_site_disorder_assembly
    _atom_site_disorder_group
    V V -0.01766(3) 0.95609(2) 0.63227(3) 0.03545(12) Uani d . 1 1 . .
    S S1 -0.33170(6) 1.19868(4) 0.71561(6) 0.05580(17) Uani d . 1 1 . .
    O O2 0.17270(14) 0.93610(9) 0.73088(13) 0.0449(3) Uani d . 1 1 . .
    O O3 -0.06694(12) 0.93265(8) 0.45226(12) 0.0362(3) Uani d . 1 1 . .
    O O4 -0.07281(16) 0.87680(9) 0.67733(15) 0.0525(4) Uani d . 1 1 . .
    N N2 0.02549(16) 1.03306(10) 0.80379(16) 0.0382(4) Uani d . 1 1 . .
    N N1 -0.08298(17) 1.08675(10) 0.78577(17) 0.0426(4) Uani d . 1 1 . .
    C C9 0.26550(19) 0.93078(12) 0.86578(19) 0.0387(4) Uani d . 1 1 . .
    C C8 0.2507(2) 0.97723(14) 0.9611(2) 0.0463(5) Uani d . 1 1 . .
    H H7 0.3208 0.9727 1.0544 0.056 Uiso calc R 1 1 . .
    C C6 0.1366(2) 1.03221(13) 0.9298(2) 0.0417(4) Uani d . 1 1 . .
    C C7 0.1447(2) 1.08777(15) 1.0428(2) 0.0539(5) Uani d . 1 1 . .
    H H2 0.2270 1.0740 1.1299 0.081 Uiso calc R 1 1 . .
    H H3 0.0628 1.0797 1.0515 0.081 Uiso calc R 1 1 . .
    H H1 0.1496 1.1453 1.0198 0.081 Uiso calc R 1 1 . .
    C C5 -0.1873(2) 1.07576(12) 0.6604(2) 0.0389(4) Uani d . 1 1 . .
    O O1 -0.18078(14) 1.02693(9) 0.56828(14) 0.0436(3) Uani d . 1 1 . .
    C C4 -0.3193(2) 1.11904(12) 0.6175(2) 0.0404(4) Uani d . 1 1 . .
    C C1 -0.5054(3) 1.21073(16) 0.6013(3) 0.0607(6) Uani d . 1 1 . .
    H H6 -0.5611 1.2508 0.6118 0.073 Uiso calc R 1 1 . .
    C C2 -0.5541(2) 1.15642(17) 0.4942(3) 0.0603(6) Uani d . 1 1 . .
    H H4 -0.6476 1.1540 0.4238 0.072 Uiso calc R 1 1 . .
    C C3 -0.4478(2) 1.10288(14) 0.4995(2) 0.0473(5) Uani d . 1 1 . .
    H H5 -0.4625 1.0625 0.4326 0.057 Uiso calc R 1 1 . .
    C C10 0.38325(19) 0.87296(12) 0.89970(19) 0.0380(4) Uani d . 1 1 . .
    C C15 0.4093(2) 0.84603(14) 0.7951(2) 0.0473(5) Uani d . 1 1 . .
    H H12 0.3543 0.8661 0.7043 0.057 Uiso calc R 1 1 . .
    C C14 0.5155(2) 0.79008(16) 0.8240(2) 0.0586(6) Uani d . 1 1 . .
    H H11 0.5325 0.7730 0.7532 0.070 Uiso calc R 1 1 . .
    C C13 0.5968(2) 0.75917(15) 0.9579(2) 0.0552(6) Uani d . 1 1 . .
    H H10 0.6685 0.7212 0.9773 0.066 Uiso calc R 1 1 . .
    C C12 0.5717(2) 0.78462(14) 1.0622(2) 0.0506(5) Uani d . 1 1 . .
    H H9 0.6258 0.7630 1.1520 0.061 Uiso calc R 1 1 . .
    C C11 0.4678(2) 0.84163(13) 1.03576(19) 0.0453(5) Uani d . 1 1 . .
    H H8 0.4534 0.8595 1.1079 0.054 Uiso calc R 1 1 . .
    C C16 -0.1838(2) 0.88198(14) 0.3600(2) 0.0493(5) Uani d . 1 1 . .
    H H15 -0.1841 0.8314 0.4072 0.074 Uiso calc R 1 1 . .
    H H13 -0.1768 0.8680 0.2789 0.074 Uiso calc R 1 1 . .
    H H14 -0.2692 0.9124 0.3317 0.074 Uiso calc R 1 1 . .
loop_
    _atom_site_aniso_label
    _atom_site_aniso_U_11
    _atom_site_aniso_U_22
    _atom_site_aniso_U_33
    _atom_site_aniso_U_12
    _atom_site_aniso_U_13
    _atom_site_aniso_U_23
    V 0.03501(19) 0.0397(2) 0.03146(18) 0.00311(13) 0.01640(14) -0.00117(12)
    S1 0.0529(3) 0.0550(3) 0.0687(4) 0.0045(3) 0.0372(3) -0.0054(3)
    O2 0.0387(7) 0.0601(9) 0.0324(7) 0.0123(6) 0.0151(6) 0.0024(6)
    O3 0.0319(7) 0.0404(7) 0.0327(6) -0.0024(5) 0.0133(5) -0.0056(5)
    O4 0.0642(10) 0.0465(8) 0.0544(8) -0.0015(7) 0.0355(8) 0.0020(7)
    N2 0.0374(9) 0.0420(9) 0.0391(8) 0.0022(7) 0.0220(7) -0.0014(7)
    N1 0.0407(9) 0.0434(9) 0.0484(9) 0.0061(7) 0.0258(8) -0.0007(7)
    C9 0.0328(10) 0.0459(11) 0.0339(9) 0.0006(8) 0.0141(8) 0.0041(8)
    C8 0.0390(11) 0.0566(12) 0.0359(10) 0.0057(9) 0.0131(8) -0.0022(9)
    C6 0.0444(11) 0.0468(11) 0.0368(10) -0.0043(9) 0.0224(9) -0.0040(8)
    C7 0.0558(13) 0.0607(14) 0.0454(11) -0.0017(11) 0.0256(10) -0.0133(10)
    C5 0.0395(10) 0.0371(10) 0.0486(11) 0.0018(8) 0.0285(9) 0.0045(8)
    O1 0.0362(7) 0.0522(8) 0.0435(7) 0.0058(6) 0.0207(6) -0.0018(6)
    C4 0.0411(11) 0.0397(10) 0.0504(11) 0.0018(8) 0.0304(9) 0.0054(8)
    C1 0.0559(14) 0.0571(14) 0.0868(17) 0.0149(11) 0.0489(14) 0.0092(13)
    C2 0.0365(11) 0.0722(16) 0.0692(15) 0.0081(11) 0.0242(11) 0.0161(13)
    C3 0.0426(11) 0.0502(12) 0.0530(11) 0.0017(9) 0.0268(10) 0.0031(10)
    C10 0.0314(9) 0.0420(10) 0.0370(9) -0.0013(8) 0.0144(8) 0.0006(8)
    C15 0.0434(11) 0.0582(13) 0.0381(10) 0.0049(10) 0.0186(9) 0.0035(9)
    C14 0.0568(14) 0.0690(15) 0.0573(13) 0.0109(12) 0.0341(11) -0.0018(11)
    C13 0.0409(12) 0.0560(13) 0.0616(13) 0.0113(10) 0.0202(10) 0.0004(11)
    C12 0.0414(11) 0.0503(12) 0.0429(11) 0.0047(9) 0.0079(9) 0.0019(9)
    C11 0.0433(11) 0.0535(12) 0.0335(9) 0.0052(9) 0.0150(8) 0.0005(8)
    C16 0.0420(11) 0.0522(12) 0.0445(11) -0.0140(9) 0.0145(9) -0.0093(9)
_geom_special_details
;
All e.s.d.'s (except the e.s.d. in the dihedral angle between two l.s. planes)
are estimated using the full covariance matrix. The cell e.s.d.'s are taken
into account individually in the estimation of e.s.d.'s in distances, angles
and torsion angles; correlations between e.s.d.'s in cell parameters are only
used when they are defined by crystal symmetry. An approximate (isotropic)
treatment of cell e.s.d.'s is used for estimating e.s.d.'s involving l.s.
planes.
;
loop_
    _geom_bond_atom_site_label_1
    _geom_bond_atom_site_label_2
    _geom_bond_site_symmetry_2
    _geom_bond_distance
    _geom_bond_publ_flag
    V O4 . 1.5839(15) ?
    V O3 . 1.8155(12) ?
    V O2 . 1.8421(13) ?
    V O1 . 1.9300(13) ?
    V N2 . 2.0992(16) ?
    V O3 3_576 2.3950(13) ?
    S1 C1 . 1.695(3) ?
    S1 C4 . 1.715(2) ?
    O2 C9 . 1.321(2) ?
    O3 C16 . 1.426(2) ?
    O3 V 3_576 2.3950(13) ?
    N2 C6 . 1.315(3) ?
    N2 N1 . 1.399(2) ?
    N1 C5 . 1.295(3) ?
    C9 C8 . 1.359(3) ?
    C9 C10 . 1.477(3) ?
    C8 C6 . 1.424(3) ?
    C8 H7 . 0.9300 ?
    C6 C7 . 1.494(3) ?
    C7 H2 . 0.9600 ?
    C7 H3 . 0.9600 ?
    C7 H1 . 0.9600 ?
    C5 O1 . 1.308(2) ?
    C5 C4 . 1.456(3) ?
    C4 C3 . 1.386(3) ?
    C1 C2 . 1.341(4) ?
    C1 H6 . 0.9300 ?
    C2 C3 . 1.425(3) ?
    C2 H4 . 0.9300 ?
    C3 H5 . 0.9300 ?
    C10 C15 . 1.387(3) ?
    C10 C11 . 1.404(3) ?
    C15 C14 . 1.373(3) ?
    C15 H12 . 0.9300 ?
    C14 C13 . 1.380(3) ?
    C14 H11 . 0.9300 ?
    C13 C12 . 1.370(3) ?
    C13 H10 . 0.9300 ?
    C12 C11 . 1.372(3) ?
    C12 H9 . 0.9300 ?
    C11 H8 . 0.9300 ?
    C16 H15 . 0.9600 ?
    C16 H13 . 0.9600 ?
    C16 H14 . 0.9600 ?
loop_
    _geom_angle_atom_site_label_1
    _geom_angle_atom_site_label_2
    _geom_angle_atom_site_label_3
    _geom_angle_site_symmetry_1
    _geom_angle_site_symmetry_3
    _geom_angle
    _geom_angle_publ_flag
    O4 V O3 . . 103.06(7) ?
    O4 V O2 . . 100.18(7) ?
    O3 V O2 . . 103.99(6) ?
    O4 V O1 . . 98.62(7) ?
    O3 V O1 . . 90.23(6) ?
    O2 V O1 . . 153.09(7) ?
    O4 V N2 . . 97.68(7) ?
    O3 V N2 . . 156.10(6) ?
    O2 V N2 . . 83.64(6) ?
    O1 V N2 . . 74.89(6) ?
    O4 V O3 . 3_576 174.44(6) ?
    O3 V O3 . 3_576 71.92(6) ?
    O2 V O3 . 3_576 79.07(6) ?
    O1 V O3 . 3_576 83.98(5) ?
    N2 V O3 . 3_576 87.73(5) ?
    C1 S1 C4 . . 91.68(11) ?
    C9 O2 V . . 133.45(13) ?
    C16 O3 V . . 124.60(12) ?
    C16 O3 V . 3_576 121.85(11) ?
    V O3 V . 3_576 108.08(6) ?
    C6 N2 N1 . . 115.69(16) ?
    C6 N2 V . . 128.24(13) ?
    N1 N2 V . . 115.79(12) ?
    C5 N1 N2 . . 107.93(15) ?
    O2 C9 C8 . . 120.78(18) ?
    O2 C9 C10 . . 114.37(16) ?
    C8 C9 C10 . . 124.84(17) ?
    C9 C8 C6 . . 125.28(18) ?
    C9 C8 H7 . . 117.4 ?
    C6 C8 H7 . . 117.4 ?
    N2 C6 C8 . . 120.30(17) ?
    N2 C6 C7 . . 120.84(19) ?
    C8 C6 C7 . . 118.85(18) ?
    C6 C7 H2 . . 109.5 ?
    C6 C7 H3 . . 109.5 ?
    H2 C7 H3 . . 109.5 ?
    C6 C7 H1 . . 109.5 ?
    H2 C7 H1 . . 109.5 ?
    H3 C7 H1 . . 109.5 ?
    N1 C5 O1 . . 123.12(17) ?
    N1 C5 C4 . . 119.43(17) ?
    O1 C5 C4 . . 117.45(17) ?
    C5 O1 V . . 117.66(12) ?
    C3 C4 C5 . . 126.90(19) ?
    C3 C4 S1 . . 111.43(15) ?
    C5 C4 S1 . . 121.67(15) ?
    C2 C1 S1 . . 112.87(18) ?
    C2 C1 H6 . . 123.6 ?
    S1 C1 H6 . . 123.6 ?
    C1 C2 C3 . . 113.0(2) ?
    C1 C2 H4 . . 123.5 ?
    C3 C2 H4 . . 123.5 ?
    C4 C3 C2 . . 111.0(2) ?
    C4 C3 H5 . . 124.5 ?
    C2 C3 H5 . . 124.5 ?
    C15 C10 C11 . . 118.46(18) ?
    C15 C10 C9 . . 120.02(17) ?
    C11 C10 C9 . . 121.48(17) ?
    C14 C15 C10 . . 120.71(19) ?
    C14 C15 H12 . . 119.6 ?
    C10 C15 H12 . . 119.6 ?
    C15 C14 C13 . . 120.2(2) ?
    C15 C14 H11 . . 119.9 ?
    C13 C14 H11 . . 119.9 ?
    C12 C13 C14 . . 119.8(2) ?
    C12 C13 H10 . . 120.1 ?
    C14 C13 H10 . . 120.1 ?
    C13 C12 C11 . . 120.78(19) ?
    C13 C12 H9 . . 119.6 ?
    C11 C12 H9 . . 119.6 ?
    C12 C11 C10 . . 120.02(19) ?
    C12 C11 H8 . . 120.0 ?
    C10 C11 H8 . . 120.0 ?
    O3 C16 H15 . . 109.5 ?
    O3 C16 H13 . . 109.5 ?
    H15 C16 H13 . . 109.5 ?
    O3 C16 H14 . . 109.5 ?
    H15 C16 H14 . . 109.5 ?
    H13 C16 H14 . . 109.5 ?
loop_
    _geom_torsion_atom_site_label_1
    _geom_torsion_atom_site_label_2
    _geom_torsion_atom_site_label_3
    _geom_torsion_atom_site_label_4
    _geom_torsion_site_symmetry_1
    _geom_torsion_site_symmetry_2
    _geom_torsion_site_symmetry_3
    _geom_torsion_site_symmetry_4
    _geom_torsion
    _geom_torsion_publ_flag
    O4 V O2 C9 . . . . -63.04(19) ?
    O3 V O2 C9 . . . . -169.38(18) ?
    O1 V O2 C9 . . . . 70.6(2) ?
    N2 V O2 C9 . . . . 33.66(18) ?
    O3 V O2 C9 3_576 . . . 122.57(19) ?
    O4 V O3 C16 . . . . 28.39(16) ?
    O2 V O3 C16 . . . . 132.56(15) ?
    O1 V O3 C16 . . . . -70.51(15) ?
    N2 V O3 C16 . . . . -121.15(18) ?
    O3 V O3 C16 3_576 . . . -154.11(17) ?
    O4 V O3 V . . . 3_576 -177.50(7) ?
    O2 V O3 V . . . 3_576 -73.33(7) ?
    O1 V O3 V . . . 3_576 83.59(6) ?
    N2 V O3 V . . . 3_576 32.96(16) ?
    O3 V O3 V 3_576 . . 3_576 0.0 ?
    O4 V N2 C6 . . . . 80.91(18) ?
    O3 V N2 C6 . . . . -128.97(18) ?
    O2 V N2 C6 . . . . -18.55(17) ?
    O1 V N2 C6 . . . . 177.82(18) ?
    O3 V N2 C6 3_576 . . . -97.81(17) ?
    O4 V N2 N1 . . . . -92.68(13) ?
    O3 V N2 N1 . . . . 57.4(2) ?
    O2 V N2 N1 . . . . 167.86(13) ?
    O1 V N2 N1 . . . . 4.23(12) ?
    O3 V N2 N1 3_576 . . . 88.60(12) ?
    C6 N2 N1 C5 . . . . -175.49(17) ?
    V N2 N1 C5 . . . . -1.07(19) ?
    V O2 C9 C8 . . . . -32.1(3) ?
    V O2 C9 C10 . . . . 149.16(14) ?
    O2 C9 C8 C6 . . . . 2.4(3) ?
    C10 C9 C8 C6 . . . . -179.02(19) ?
    N1 N2 C6 C8 . . . . 177.40(17) ?
    V N2 C6 C8 . . . . 3.8(3) ?
    N1 N2 C6 C7 . . . . -1.8(3) ?
    V N2 C6 C7 . . . . -175.38(15) ?
    C9 C8 C6 N2 . . . . 9.1(3) ?
    C9 C8 C6 C7 . . . . -171.7(2) ?
    N2 N1 C5 O1 . . . . -5.0(2) ?
    N2 N1 C5 C4 . . . . 174.88(16) ?
    N1 C5 O1 V . . . . 9.3(2) ?
    C4 C5 O1 V . . . . -170.54(12) ?
    O4 V O1 C5 . . . . 88.96(14) ?
    O3 V O1 C5 . . . . -167.79(13) ?
    O2 V O1 C5 . . . . -45.0(2) ?
    N2 V O1 C5 . . . . -6.73(13) ?
    O3 V O1 C5 3_576 . . . -96.00(13) ?
    N1 C5 C4 C3 . . . . -166.79(19) ?
    O1 C5 C4 C3 . . . . 13.1(3) ?
    N1 C5 C4 S1 . . . . 12.3(3) ?
    O1 C5 C4 S1 . . . . -167.85(14) ?
    C1 S1 C4 C3 . . . . -0.08(16) ?
    C1 S1 C4 C5 . . . . -179.28(17) ?
    C4 S1 C1 C2 . . . . 1.0(2) ?
    S1 C1 C2 C3 . . . . -1.6(3) ?
    C5 C4 C3 C2 . . . . 178.37(19) ?
    S1 C4 C3 C2 . . . . -0.8(2) ?
    C1 C2 C3 C4 . . . . 1.5(3) ?
    O2 C9 C10 C15 . . . . 16.0(3) ?
    C8 C9 C10 C15 . . . . -162.7(2) ?
    O2 C9 C10 C11 . . . . -161.71(19) ?
    C8 C9 C10 C11 . . . . 19.6(3) ?
    C11 C10 C15 C14 . . . . 0.0(3) ?
    C9 C10 C15 C14 . . . . -177.8(2) ?
    C10 C15 C14 C13 . . . . 0.7(4) ?
    C15 C14 C13 C12 . . . . -0.2(4) ?
    C14 C13 C12 C11 . . . . -1.0(4) ?
    C13 C12 C11 C10 . . . . 1.7(3) ?
    C15 C10 C11 C12 . . . . -1.1(3) ?
    C9 C10 C11 C12 . . . . 176.60(19) ?
