# Supplementary material for: Crystal structure of di-μ-methano­lato-bis­{[N′-(1-benzoyl­prop-1-en-2-yl)thio­phene-2-carbohydrazidato-κ3 O,N′,O′]oxidovanadium(V)}
Source: Acta Crystallogr Sect E Struct Rep Online. 2014 Sep 27;70(Pt 10):m353–4. doi: 10.1107/S1600536814020327 (PMC4257161; doi:10.1107/S1600536814020327)
Supplement: Supplementary file 2 [file e-70-0m353-Isup2.hkl]

#
# h,k,l, Fc-squared, Fo-squared, sigma(Fo-squared) and status flag
#
data_I
_shelx_title ' mo_VOLaOMe3_0ma in P2(1)/n'
_shelx_refln_list_code          4
_shelx_F_calc_maximum      237.03
_exptl_crystal_F_000       784.00
_reflns_d_resolution_high  0.8287
 
loop_
 _symmetry_equiv_pos_as_xyz
 'x, y, z'
 '-x+1/2, y+1/2, -z+1/2'
 '-x, -y, -z'
 'x-1/2, -y-1/2, z-1/2'
 
_cell_length_a    10.9900
_cell_length_b    15.9297
_cell_length_c    11.0178
_cell_angle_alpha  90.000
_cell_angle_beta  119.884
_cell_angle_gamma  90.000
 
_shelx_F_squared_multiplier     1.000
 
loop_
 _refln_index_h
 _refln_index_k
 _refln_index_l
 _refln_F_squared_calc
 _refln_F_squared_meas
 _refln_F_squared_sigma
 _refln_observed_status
   2   0   0    12565.19    13593.58     66.81 o
   4   0   0      688.07      662.23      5.39 o
   6   0   0     3059.51     2905.97     24.96 o
   8   0   0      265.55      253.42      7.29 o
  10   0   0        4.17       15.26      5.87 o
   1   1   0    19132.74    19177.12     74.91 o
   2   1   0     5255.70     5297.50     18.55 o
   3   1   0       75.94       51.00      0.86 o
   4   1   0      758.82      712.08      4.28 o
   5   1   0     2469.21     2407.46     13.70 o
   6   1   0       78.94       71.55      2.01 o
   7   1   0      416.81      420.60      5.37 o
   8   1   0      390.62      368.07      6.28 o
   9   1   0        0.57       -0.25      1.80 o
  10   1   0        2.15        0.00      3.09 o
  11   1   0      172.07      174.83     10.77 o
   0   2   0    11374.80    12088.68    129.89 o
   1   2   0     4396.26     4641.13     17.68 o
   2   2   0      106.39      165.38      1.41 o
   3   2   0     1634.17     1577.16      7.41 o
   4   2   0     3211.97     3025.26     14.76 o
   5   2   0     1741.92     1801.92     11.36 o
   6   2   0      412.46      402.47      4.76 o
   7   2   0       33.12       31.07      1.77 o
   8   2   0      173.42      179.96      8.34 o
   9   2   0      185.49      191.56      6.39 o
  10   2   0        0.89        2.05      3.32 o
  11   2   0       40.93       66.08     12.33 o
   1   3   0    46312.98    46516.34    189.16 o
   2   3   0     6569.75     6967.77     30.51 o
   3   3   0      445.14      428.55      3.91 o
   4   3   0     9206.10     9644.62     44.50 o
   5   3   0     2801.72     2786.02     19.48 o
   6   3   0      735.99      769.20      7.38 o
   7   3   0      758.29      750.79      8.48 o
   8   3   0       63.74       63.73      3.66 o
   9   3   0       23.35       24.66      3.47 o
  10   3   0      557.99      592.96     19.96 o
  11   3   0       67.38       69.23      7.67 o
   0   4   0      225.58      358.00      4.17 o
   1   4   0      134.78      189.99      2.11 o
   2   4   0      204.93      169.57      1.89 o
   3   4   0     2298.94     2310.72     12.71 o
   4   4   0     2339.80     2424.05     13.07 o
   5   4   0        0.46        0.70      0.65 o
   6   4   0      997.66     1003.01      9.13 o
   7   4   0      659.17      642.69      8.55 o
   8   4   0      534.11      516.82      9.68 o
   9   4   0      527.26      525.07     11.63 o
  10   4   0       28.93       25.12      6.75 o
  11   4   0      121.79      114.46      9.75 o
   1   5   0     5575.62     5568.13     30.06 o
   2   5   0     3121.95     3356.10     16.93 o
   3   5   0      868.01      805.71      6.19 o
   4   5   0     2076.30     2166.80     12.13 o
   5   5   0       11.90       15.81      1.04 o
   6   5   0      543.13      527.08      5.13 o
   7   5   0       37.88       42.17      2.60 o
   8   5   0      564.74      552.87     11.20 o
   9   5   0      264.93      268.13      9.45 o
  10   5   0      728.46      679.20     19.71 o
  11   5   0       79.29       76.96      8.27 o
   0   6   0     2594.01     2695.76     30.33 o
   1   6   0     1889.39     1773.53     11.17 o
   2   6   0        9.91       10.52      0.90 o
   3   6   0     5784.10     6288.43     29.76 o
   4   6   0       70.95       58.23      1.59 o
   5   6   0     2821.26     2652.42     15.91 o
   6   6   0      177.59      182.95      3.41 o
   7   6   0        9.18       12.96      1.94 o
   8   6   0       62.19       52.72      4.96 o
   9   6   0      632.22      636.64     15.12 o
  10   6   0       10.34       10.82      7.04 o
   1   7   0      795.45      878.64      6.88 o
   2   7   0      119.78      113.66      2.10 o
   3   7   0       50.52       19.84      1.20 o
   4   7   0      968.89      975.08      6.89 o
   5   7   0      146.46      138.88      2.45 o
   6   7   0       55.10       57.77      2.22 o
   7   7   0       23.67       16.91      2.42 o
   8   7   0      275.73      292.37      9.58 o
   9   7   0        0.62       -0.86      4.11 o
  10   7   0      261.56      252.89     20.84 o
   0   8   0     3041.13     2880.17     28.94 o
   1   8   0        8.97        5.00      0.97 o
   2   8   0      224.32      209.89      3.02 o
   3   8   0      232.84      258.20      3.80 o
   4   8   0      783.28      696.31      6.32 o
   5   8   0       34.88       38.45      2.36 o
   6   8   0      973.28      973.57     10.90 o
   7   8   0      589.58      580.94     10.15 o
   8   8   0        1.32        0.73      2.94 o
   9   8   0      181.54      175.71      9.96 o
  10   8   0       16.77       22.44      5.18 o
   1   9   0     3654.59     3692.27     24.70 o
   2   9   0       43.23       60.19      2.21 o
   3   9   0      407.03      466.25     12.54 o
   4   9   0     1049.55     1024.03      9.64 o
   5   9   0      838.39      805.07      8.90 o
   6   9   0       66.98       72.15      3.83 o
   7   9   0      317.18      314.76      8.13 o
   8   9   0       24.83       21.89      7.10 o
   9   9   0        6.46        2.04      3.51 o
  10   9   0      199.55      212.69     11.62 o
   0  10   0      699.76      672.34     10.62 o
   1  10   0      103.54      113.82      3.01 o
   2  10   0     2168.62     2117.53     17.17 o
   3  10   0      330.53      310.97      4.52 o
   4  10   0      831.05      802.82      9.52 o
   5  10   0       81.73       84.15      3.36 o
   6  10   0        0.44        0.87      1.46 o
   7  10   0       59.90       66.76      4.71 o
   8  10   0      203.90      211.25     10.58 o
   9  10   0       11.85       15.40      5.87 o
   1  11   0      889.01      874.36     12.95 o
   2  11   0     1035.95      987.01     10.90 o
   3  11   0      729.81      727.14      8.42 o
   4  11   0      565.38      536.49      7.03 o
   5  11   0     1053.51     1000.30     12.21 o
   6  11   0        3.30        2.64      1.62 o
   7  11   0      268.31      251.20      7.98 o
   8  11   0      103.50       89.38     23.19 o
   9  11   0        0.18       -3.09      3.09 o
   0  12   0     3201.03     3160.06     49.56 o
   1  12   0      103.87      104.65      6.06 o
   2  12   0      717.01      711.67     11.23 o
   3  12   0      112.83      115.61      3.90 o
   4  12   0      450.72      479.21      8.14 o
   5  12   0       35.54       34.16      3.00 o
   6  12   0     1207.06     1174.57     14.74 o
   7  12   0       38.02       41.14      4.31 o
   8  12   0       74.74       56.59      7.02 o
   1  13   0      741.71      721.44     10.48 o
   2  13   0      238.09      233.14      5.23 o
   3  13   0     1701.39     1663.10     16.45 o
   4  13   0        5.81        6.04      2.05 o
   5  13   0      133.42      133.10      6.74 o
   6  13   0       20.69       24.35      2.54 o
   7  13   0       39.56       47.11      4.63 o
   8  13   0        2.16        2.05      3.74 o
   0  14   0       49.39       54.88      5.74 o
   1  14   0       36.61       35.93      3.07 o
   2  14   0      215.60      214.71      5.24 o
   3  14   0       97.32       95.74      4.46 o
   4  14   0      123.10      124.51      4.86 o
   5  14   0      726.49      704.59     10.58 o
   6  14   0      158.17      134.72      4.84 o
   7  14   0       12.58       11.24      3.88 o
   1  15   0      187.33      168.47      5.47 o
   2  15   0      288.79      265.06      5.92 o
   3  15   0        5.29       13.10      2.43 o
   4  15   0       23.48       18.40      3.31 o
   5  15   0      271.87      280.52      7.66 o
   6  15   0      155.63      161.00      7.90 o
   7  15   0      219.38      208.29     15.75 o
   0  16   0       43.62       49.51      5.29 o
   1  16   0      294.70      310.69      7.41 o
   2  16   0      300.01      294.69      7.19 o
   3  16   0        0.20       -1.53      2.03 o
   4  16   0      133.00      127.17      4.70 o
   5  16   0        0.40       -0.81      2.46 o
   6  16   0       10.64        8.99      3.36 o
   1  17   0        4.40        2.00      2.33 o
   2  17   0        0.99       -0.25      2.09 o
   3  17   0        7.27        0.51      2.05 o
   4  17   0       35.22       33.38      3.39 o
   5  17   0        4.65        3.29      2.94 o
   0  18   0       45.96       39.35     11.45 o
   1  18   0       18.21       11.47      4.55 o
   2  18   0       69.13       75.95      4.74 o
   3  18   0       13.92       14.37      2.93 o
   4  18   0       51.58       50.94      4.85 o
   1  19   0       41.69       34.83      5.03 o
 -11   0   1       76.52       62.22     10.57 o
  -9   0   1      131.69      149.96      7.16 o
  -7   0   1     2947.38     3073.69     24.62 o
  -5   0   1      430.34      431.22      4.90 o
  -3   0   1       20.68       32.10      1.20 o
  -1   0   1     4057.91     4261.30     29.96 o
   1   0   1    12180.34    11964.70     70.96 o
   3   0   1     2746.87     2781.23     18.83 o
   5   0   1      394.70      337.90      5.02 o
   7   0   1      654.68      648.93     10.11 o
   9   0   1      198.14      200.98      8.59 o
 -11   1   1       68.06       92.64     12.33 o
 -10   1   1       13.70       16.14      4.15 o
  -9   1   1       63.54       52.95      4.36 o
  -8   1   1      336.65      347.50      5.56 o
  -7   1   1      293.09      294.64      3.80 o
  -6   1   1      679.65      732.03      5.16 o
  -5   1   1     4274.39     4450.69     20.14 o
  -4   1   1      403.08      437.73      3.27 o
  -3   1   1      319.97      280.59      2.12 o
  -2   1   1     2928.35     3011.13     12.42 o
  -1   1   1        0.63       -0.17      0.17 o
   0   1   1     4830.07     5162.08     34.46 o
   1   1   1     1252.37     1233.54      5.79 o
   2   1   1     5423.63     5577.02     22.93 o
   3   1   1      567.11      583.22      3.67 o
   4   1   1     5400.48     5480.75     28.32 o
   5   1   1        4.70        2.97      0.76 o
   6   1   1     1602.88     1575.30      9.93 o
   7   1   1      129.68      123.43      2.81 o
   8   1   1      899.56      858.31     10.32 o
   9   1   1      416.07      423.95      8.71 o
  10   1   1      349.98      402.04     14.53 o
 -11   2   1       24.26       23.35      5.18 o
 -10   2   1       44.17       34.64      6.75 o
  -9   2   1        0.53        1.76      2.37 o
  -8   2   1      737.84      732.57      8.63 o
  -7   2   1      199.74      185.93      3.20 o
  -6   2   1       27.35       34.81      2.57 o
  -5   2   1     1072.73     1300.18      8.55 o
  -4   2   1     2099.48     2120.34     11.27 o
  -3   2   1        1.47        2.63      0.75 o
  -2   2   1     2404.71     2449.01     10.69 o
  -1   2   1     4353.87     4332.84     17.37 o
   0   2   1        2.98       13.26      0.45 o
   1   2   1      385.17      387.15      2.33 o
   2   2   1     2346.98     2266.72     10.79 o
   3   2   1     1391.71     1459.35      7.05 o
   4   2   1       34.70       46.83      1.30 o
   5   2   1     4872.16     4718.98     27.15 o
   6   2   1      984.78     1013.81      8.30 o
   7   2   1       18.93       24.08      1.67 o
   8   2   1      309.51      301.93      5.79 o
   9   2   1        1.75        1.61      3.06 o
  10   2   1       76.00       75.67      7.67 o
 -11   3   1        8.67        7.41      4.11 o
 -10   3   1      171.62      187.30      9.75 o
  -9   3   1      105.68      112.55      6.89 o
  -8   3   1      463.13      488.96      6.83 o
  -7   3   1      103.97       99.10      2.72 o
  -6   3   1       55.05       79.78      2.27 o
  -5   3   1     4870.58     5406.84     28.20 o
  -4   3   1     3860.45     3986.82     20.04 o
  -3   3   1     9718.43     9434.52     42.61 o
  -2   3   1     2142.12     2253.89     10.10 o
  -1   3   1      431.45      430.67      2.84 o
   0   3   1       98.37      111.28      1.13 o
   1   3   1      415.40      390.80      2.81 o
   2   3   1     3521.81     3533.14     16.68 o
   3   3   1      152.78      119.48      1.54 o
   4   3   1      960.77     1086.10      6.62 o
   5   3   1      576.38      614.58      5.37 o
   6   3   1      897.39      825.48      8.82 o
   7   3   1      552.45      567.13      6.65 o
   8   3   1      590.00      601.19      9.13 o
   9   3   1       15.06       20.84      3.30 o
  10   3   1      123.35      111.92      8.92 o
 -11   4   1        4.04        3.21      3.93 o
 -10   4   1       14.10       14.65      4.09 o
  -9   4   1      101.32       90.40      6.21 o
  -8   4   1      388.31      391.23      7.48 o
  -7   4   1      121.68      127.60      3.28 o
  -6   4   1     6337.12     6539.50     35.67 o
  -5   4   1      978.08     1019.51      8.72 o
  -4   4   1     9983.66    10649.34     51.19 o
  -3   4   1      281.41      293.16      2.70 o
  -2   4   1      761.66      754.50      4.70 o
  -1   4   1      475.18      572.40      3.97 o
   0   4   1     3857.01     3675.68     18.37 o
   1   4   1     1779.09     1689.32      8.47 o
   2   4   1        6.07       14.54      0.76 o
   3   4   1       92.21      128.73      1.85 o
   4   4   1     1452.33     1621.93     10.63 o
   5   4   1        6.62        7.58      1.03 o
   6   4   1      226.58      223.58      4.48 o
   7   4   1        5.48        4.11      1.57 o
   8   4   1        2.99        3.27      1.81 o
   9   4   1        1.86        0.15      2.29 o
  10   4   1      126.38      135.05      9.96 o
 -11   5   1       69.11       64.35     10.86 o
 -10   5   1        3.96       -0.20      3.09 o
  -9   5   1      434.81      443.73     14.73 o
  -8   5   1      366.62      359.06      7.12 o
  -7   5   1      611.37      593.20      7.83 o
  -6   5   1      545.01      562.32      5.22 o
  -5   5   1     2555.08     2547.90     14.33 o
  -4   5   1        2.23        4.03      0.77 o
  -3   5   1      375.98      475.06      3.81 o
  -2   5   1     1465.13     1420.57      9.75 o
  -1   5   1      123.04      161.78      2.43 o
   0   5   1      701.85      814.75      5.72 o
   1   5   1     2962.42     2906.26     16.54 o
   2   5   1     3124.06     3307.44     18.72 o
   3   5   1     1744.23     1903.12     13.22 o
   4   5   1       24.65       50.28      1.66 o
   5   5   1       42.21       58.66      1.65 o
   6   5   1      424.88      436.50      7.79 o
   7   5   1      280.65      278.42      5.93 o
   8   5   1       76.51       67.97      4.54 o
   9   5   1       13.22       19.95      3.58 o
  10   5   1       31.85       34.69      5.77 o
 -11   6   1       28.15       32.93      6.01 o
 -10   6   1      394.05      386.52     17.02 o
  -9   6   1       17.50        9.25      3.51 o
  -8   6   1      520.64      549.43     11.80 o
  -7   6   1        0.42       -0.83      1.37 o
  -6   6   1      425.91      446.48      4.92 o
  -5   6   1      502.50      483.54      4.81 o
  -4   6   1    11247.38    11611.98     55.43 o
  -3   6   1      685.93      673.75      5.30 o
  -2   6   1      453.78      364.12      3.99 o
  -1   6   1      269.97      284.92      3.33 o
   0   6   1      146.82      163.86      2.44 o
   1   6   1        2.07        1.18      0.62 o
   2   6   1      228.32      183.64      2.53 o
   3   6   1      567.07      661.80      5.86 o
   4   6   1       44.07       33.98      1.36 o
   5   6   1       11.07       15.10      1.26 o
   6   6   1       89.10       82.01      2.77 o
   7   6   1      305.27      299.83      6.24 o
   8   6   1       57.71       63.89      4.46 o
   9   6   1       13.83        6.19      3.01 o
  10   6   1        9.11       14.68      4.57 o
 -11   7   1      134.54      133.50     10.58 o
 -10   7   1       84.23       84.91      8.27 o
  -9   7   1      257.78      251.75     11.41 o
  -8   7   1      125.47       95.89      4.17 o
  -7   7   1      667.58      640.82      8.48 o
  -6   7   1        0.18        0.07      1.00 o
  -5   7   1     4258.90     4400.09     24.25 o
  -4   7   1       11.04       21.89      1.27 o
  -3   7   1      493.80      471.79      4.08 o
  -2   7   1     2554.30     2607.87     14.68 o
  -1   7   1     1105.66     1046.96      7.36 o
   0   7   1      357.18      374.21      3.70 o
   1   7   1      593.33      516.82      4.18 o
   2   7   1        0.26        2.82      0.78 o
   3   7   1       86.36       83.66      2.05 o
   4   7   1      652.79      602.65      5.83 o
   5   7   1       72.13       79.05      2.54 o
   6   7   1      329.11      315.57      5.67 o
   7   7   1       34.18       30.23      2.98 o
   8   7   1        4.14        6.53      2.74 o
   9   7   1       69.05       78.16      6.28 o
  10   7   1       88.49      108.28      9.52 o
 -10   8   1      391.21      361.01     14.51 o
  -9   8   1      128.51      115.89      9.33 o
  -8   8   1        0.71        0.13      1.62 o
  -7   8   1      306.75      307.00      6.61 o
  -6   8   1        2.07        2.71      1.21 o
  -5   8   1     1076.01     1064.94      8.59 o
  -4   8   1       34.70       48.48      1.77 o
  -3   8   1      568.32      504.21      4.73 o
  -2   8   1      616.17      756.53      6.78 o
  -1   8   1       14.53       22.20      1.28 o
   0   8   1     2275.57     2161.11     13.82 o
   1   8   1      638.99      607.84      5.28 o
   2   8   1     2444.19     2584.23     16.16 o
   3   8   1      732.66      780.73      7.00 o
   4   8   1      226.91      297.29      4.27 o
   5   8   1       28.34       23.57      1.94 o
   6   8   1      137.13      125.91      4.26 o
   7   8   1      101.76      117.96      5.91 o
   8   8   1       28.77       33.83      6.97 o
   9   8   1       15.02        9.98      4.15 o
 -10   9   1       30.60       27.32      5.81 o
  -9   9   1      510.14      472.70     16.44 o
  -8   9   1        4.59        8.74      2.13 o
  -7   9   1       17.89       17.15      2.30 o
  -6   9   1      195.27      194.54      4.03 o
  -5   9   1       82.25       83.13      3.14 o
  -4   9   1      177.59      176.71      3.39 o
  -3   9   1     2717.04     2623.42     17.01 o
  -2   9   1      861.64      886.14      8.64 o
  -1   9   1       97.64       95.02      3.01 o
   0   9   1      478.09      464.40      5.48 o
   1   9   1        4.65        4.72      0.98 o
   2   9   1      795.96      790.87      7.64 o
   3   9   1     1329.70     1289.20     14.45 o
   4   9   1        1.58        3.32      1.72 o
   5   9   1       50.96       47.58      2.54 o
   6   9   1       95.03      107.23      4.29 o
   7   9   1      192.56      174.21     12.14 o
   8   9   1      134.04      141.31      8.12 o
   9   9   1        1.20        0.03      6.46 o
 -10  10   1       27.39       32.59      6.01 o
  -9  10   1       76.64       77.16      8.09 o
  -8  10   1       38.44       36.66      3.08 o
  -7  10   1      126.66      110.91      5.16 o
  -6  10   1        0.20        3.28      1.50 o
  -5  10   1       39.32       30.76      2.79 o
  -4  10   1        8.45        8.14      1.44 o
  -3  10   1      448.06      491.52      5.87 o
  -2  10   1      779.66      760.79      7.12 o
  -1  10   1     5632.94     5577.86     33.97 o
   0  10   1       29.52       34.96      2.00 o
   1  10   1      153.92      159.97      3.56 o
   2  10   1      439.68      447.89      6.41 o
   3  10   1      234.17      251.75      5.19 o
   4  10   1        0.27       -1.46      1.46 o
   5  10   1     1114.48     1107.23     12.23 o
   6  10   1      335.41      315.60      7.38 o
   7  10   1       79.33       84.51      7.61 o
   8  10   1        1.29       -2.32      2.32 o
   9  10   1      144.54      135.38     10.38 o
  -9  11   1        5.86        2.26      3.93 o
  -8  11   1       30.83       26.18      2.76 o
  -7  11   1      485.88      413.58      9.54 o
  -6  11   1      143.08      144.33      5.37 o
  -5  11   1      112.79      115.04      3.99 o
  -4  11   1      134.34      148.70      4.74 o
  -3  11   1      703.45      703.54      8.94 o
  -2  11   1      119.91      106.02      4.05 o
  -1  11   1        0.57       -0.01      1.23 o
   0  11   1      310.08      258.59      6.97 o
   1  11   1      675.46      719.59      7.37 o
   2  11   1      415.78      406.06      8.29 o
   3  11   1       23.42       25.93      2.01 o
   4  11   1      653.56      652.01      8.91 o
   5  11   1       29.21       35.02      2.97 o
   6  11   1      362.30      381.17      9.36 o
   7  11   1       30.16       36.48      5.59 o
   8  11   1      154.50      125.86      9.75 o
  -9  12   1       16.26       10.27      4.57 o
  -8  12   1        6.61        7.67      3.47 o
  -7  12   1       59.38       69.78      4.39 o
  -6  12   1      105.64      113.02      4.99 o
  -5  12   1        1.28        1.19      1.85 o
  -4  12   1        0.29        0.29      1.58 o
  -3  12   1      200.79      222.75      6.34 o
  -2  12   1        2.54        1.67      1.73 o
  -1  12   1      124.12      105.20      4.11 o
   0  12   1     1158.37     1138.97     12.38 o
   1  12   1      835.65      798.70      8.42 o
   2  12   1      129.87      132.04      3.43 o
   3  12   1      270.09      262.92      4.69 o
   4  12   1       48.18       44.34      2.57 o
   5  12   1       76.97       69.95      4.95 o
   6  12   1      199.67      176.63     13.05 o
   7  12   1      321.51      355.43     15.29 o
   8  12   1        6.86        3.38      3.51 o
  -8  13   1        0.74       -1.04      2.47 o
  -7  13   1       26.88       30.08      3.45 o
  -6  13   1      119.40      122.23      4.93 o
  -5  13   1      131.09      151.08      5.00 o
  -4  13   1       72.13       73.96      3.64 o
  -3  13   1      143.94      136.67      4.25 o
  -2  13   1      668.18      652.66      9.19 o
  -1  13   1      808.61      812.27     10.31 o
   0  13   1      734.50      745.69     10.68 o
   1  13   1      151.58      149.11      3.99 o
   2  13   1        7.71        8.68      2.15 o
   3  13   1      184.09      175.80      5.46 o
   4  13   1      911.65      873.20     16.19 o
   5  13   1       68.44       67.92      4.47 o
   6  13   1      176.73      179.54      8.58 o
   7  13   1        3.84        2.03      3.30 o
  -8  14   1      247.75      247.09      9.25 o
  -7  14   1       96.83       91.54      6.19 o
  -6  14   1       60.66       50.29      3.58 o
  -5  14   1       24.26       25.85      3.68 o
  -4  14   1      116.30      122.20      4.41 o
  -3  14   1       12.58       14.36      2.16 o
  -2  14   1     1281.17     1232.04     16.57 o
  -1  14   1        1.16        1.26      1.71 o
   0  14   1       89.16       97.65      4.10 o
   1  14   1       15.33       16.01      2.02 o
   2  14   1       57.49       60.12      3.20 o
   3  14   1      145.96      136.87      4.03 o
   4  14   1      168.96      167.16      5.19 o
   5  14   1      225.67      237.50      7.33 o
   6  14   1      198.13      214.74      9.30 o
   7  14   1       77.04       60.73      6.30 o
  -7  15   1       68.93       80.10      6.05 o
  -6  15   1        0.94       -0.13      1.86 o
  -5  15   1       42.34       47.79      3.65 o
  -4  15   1      320.65      322.73      7.46 o
  -3  15   1      139.14      143.04      5.28 o
  -2  15   1       35.45       29.24      3.63 o
  -1  15   1      570.00      524.26     10.10 o
   0  15   1        8.34        5.72      2.01 o
   1  15   1      285.48      282.24      6.05 o
   2  15   1      156.85      158.22      6.90 o
   3  15   1        4.92        7.92      1.81 o
   4  15   1        1.03       -0.15      2.35 o
   5  15   1       75.17       76.90      5.72 o
   6  15   1       26.68       34.92      5.17 o
  -6  16   1      329.75      340.46     13.56 o
  -5  16   1       65.26       58.20      4.33 o
  -4  16   1       26.99       34.08      3.40 o
  -3  16   1       37.11       30.86      3.69 o
  -2  16   1      270.40      265.90      6.89 o
  -1  16   1       25.91       22.67      2.92 o
   0  16   1      444.79      430.49      8.72 o
   1  16   1       30.01       33.15      2.87 o
   2  16   1        6.82       11.08      2.46 o
   3  16   1        0.14        1.22      1.80 o
   4  16   1       18.49       16.77      3.35 o
   5  16   1       62.91       59.16      5.30 o
  -5  17   1       41.86       48.76      4.61 o
  -4  17   1        4.25        3.90      2.37 o
  -3  17   1      143.01      158.44      7.04 o
  -2  17   1        4.09        0.77      2.49 o
  -1  17   1       54.43       68.16      4.90 o
   0  17   1       38.87       36.27      3.38 o
   1  17   1       94.96       92.57      4.36 o
   2  17   1        0.12       -1.75      1.75 o
   3  17   1      156.93      160.50      7.15 o
   4  17   1        0.16       -0.79      2.37 o
  -4  18   1       52.43       49.69      4.15 o
  -3  18   1        1.28        3.14      2.72 o
  -2  18   1       42.28       41.64      7.79 o
  -1  18   1      151.45      149.81      8.47 o
   0  18   1        6.54        3.93      2.80 o
   1  18   1       11.17       12.37      2.49 o
   2  18   1       83.90       86.25      4.77 o
   3  18   1        7.71        8.53      3.14 o
  -1  19   1        1.47       -1.66      3.21 o
   0  19   1       48.40       46.38      5.47 o
   1  19   1       76.02       74.82      6.97 o
 -12   0   2     1027.67      996.74     36.98 o
 -10   0   2     1865.19     1949.46     52.24 o
  -8   0   2      908.70      951.82     12.05 o
  -6   0   2     7773.91     8043.96     49.89 o
  -4   0   2     2381.59     2351.13     17.53 o
  -2   0   2     3977.94     4098.70     20.29 o
   0   0   2      124.78      181.97      7.04 o
   2   0   2       21.62       13.87      1.21 o
   4   0   2     1761.38     1807.25     16.12 o
   6   0   2       12.71       11.47      1.80 o
   8   0   2      761.23      788.79     14.07 o
  10   0   2      105.02      143.82     14.09 o
 -12   1   2       32.75       32.91      7.04 o
 -11   1   2      316.14      327.99     22.01 o
 -10   1   2       60.87       58.03      6.60 o
  -9   1   2      557.78      569.00     13.19 o
  -8   1   2        8.68        4.97      1.76 o
  -7   1   2      340.76      315.74      3.15 o
  -6   1   2      395.00      393.39      3.64 o
  -5   1   2     1116.12     1101.12      7.33 o
  -4   1   2      674.11      639.31      4.19 o
  -3   1   2     3673.33     3791.44     16.39 o
  -2   1   2      106.21      137.33      1.15 o
  -1   1   2    15364.33    16474.72     69.90 o
   0   1   2     5061.14     5117.55     34.85 o
   1   1   2      540.94      490.29      3.64 o
   2   1   2     5640.79     5566.50     28.12 o
   3   1   2      653.01      704.57      4.33 o
   4   1   2       13.13        9.27      0.92 o
   5   1   2       54.62       45.15      2.24 o
   6   1   2      143.18      141.04      2.82 o
   7   1   2      438.68      418.68      5.18 o
   8   1   2        0.23       -1.49      1.49 o
   9   1   2      296.09      282.05      7.32 o
  10   1   2      101.94       89.49      8.09 o
 -12   2   2       96.22       98.45     18.20 o
 -11   2   2       91.58       74.91     17.02 o
 -10   2   2      373.02      373.05     13.70 o
  -9   2   2       10.72       13.27      2.44 o
  -8   2   2     1336.75     1311.85     14.42 o
  -7   2   2      433.34      425.48      4.40 o
  -6   2   2       79.06       73.13      1.88 o
  -5   2   2      754.64      842.66      5.47 o
  -4   2   2        8.84        7.95      0.68 o
  -3   2   2     4571.31     4597.31     20.13 o
  -2   2   2    10709.48    10829.04     47.03 o
  -1   2   2    19371.09    20222.70     81.79 o
   0   2   2      517.09      481.46      3.36 o
   1   2   2      201.66      247.03      2.27 o
   2   2   2       52.62       49.13      0.87 o
   3   2   2       82.79       69.94      1.19 o
   4   2   2      198.04      223.80      2.45 o
   5   2   2      807.95      796.95      6.33 o
   6   2   2      623.58      590.26      5.90 o
   7   2   2      134.88      133.71      3.20 o
   8   2   2      421.51      394.63      6.75 o
   9   2   2      449.35      436.44     11.03 o
  10   2   2        0.40        4.99      3.74 o
 -12   3   2        0.04       -0.74      3.93 o
 -11   3   2      636.49      659.43     19.71 o
 -10   3   2       94.82       94.48     18.49 o
  -9   3   2      745.53      745.86     12.54 o
  -8   3   2      807.05      775.22     10.26 o
  -7   3   2     2423.98     2334.82     14.48 o
  -6   3   2     1007.97     1044.41      7.21 o
  -5   3   2     2505.31     2616.75     13.07 o
  -4   3   2     1768.74     1933.86     10.11 o
  -3   3   2     2577.50     2742.30     12.78 o
  -2   3   2    56184.92    57037.24    255.99 o
  -1   3   2       62.25       73.59      1.01 o
   0   3   2      640.38      597.39      3.83 o
   1   3   2      469.94      563.14      3.87 o
   2   3   2      517.61      528.84      4.12 o
   3   3   2       88.67       72.80      1.43 o
   4   3   2     1153.75     1073.86      7.32 o
   5   3   2       13.02       18.68      1.22 o
   6   3   2      606.10      615.86      6.63 o
   7   3   2       40.04       44.91      2.31 o
   8   3   2      223.31      213.60      5.47 o
   9   3   2      242.05      268.13      9.09 o
  10   3   2      236.23      237.44     11.41 o
 -12   4   2       23.46       31.17      7.04 o
 -11   4   2       16.57       18.83      4.76 o
 -10   4   2        0.96        3.70      2.67 o
  -9   4   2      248.74      263.45      7.21 o
  -8   4   2      182.20      190.01      5.31 o
  -7   4   2       15.57       15.61      1.54 o
  -6   4   2     1265.09     1251.50      8.60 o
  -5   4   2      366.49      278.46      2.98 o
  -4   4   2       15.16       25.44      1.02 o
  -3   4   2     6292.91     6308.96     31.44 o
  -2   4   2     9272.44    10153.46     47.37 o
  -1   4   2      525.02      567.37      4.28 o
   0   4   2      218.25      208.96      2.33 o
   1   4   2     2229.54     2079.49     12.07 o
   2   4   2      316.20      323.64      2.98 o
   3   4   2     2130.43     2017.29     12.39 o
   4   4   2      731.91      849.48      6.39 o
   5   4   2      276.32      307.09      3.68 o
   6   4   2      150.00      146.51      3.44 o
   7   4   2      347.10      358.61      5.75 o
   8   4   2       57.16       64.63      3.78 o
   9   4   2      208.21      196.24      8.53 o
  10   4   2      109.15      110.43      9.10 o
 -11   5   2      230.30      223.71     11.60 o
 -10   5   2        8.47        6.50      2.92 o
  -9   5   2      316.64      325.52      7.96 o
  -8   5   2      354.89      356.79      6.63 o
  -7   5   2      142.60      152.60      3.83 o
  -6   5   2     1605.65     1541.54     11.40 o
  -5   5   2      713.37      672.73      5.49 o
  -4   5   2      558.76      484.31      3.81 o
  -3   5   2     3624.45     3562.55     18.31 o
  -2   5   2    10520.70    10655.17     57.95 o
  -1   5   2       94.62      101.51      1.60 o
   0   5   2     1737.74     1657.42      9.71 o
   1   5   2     2830.23     2839.85     17.29 o
   2   5   2      566.15      448.34      4.40 o
   3   5   2     1075.38     1103.14      8.42 o
   4   5   2      318.58      310.23      3.63 o
   5   5   2       39.66       44.48      1.88 o
   6   5   2     1035.82     1046.16      9.73 o
   7   5   2      139.16      127.83      6.24 o
   8   5   2      300.27      295.60      7.18 o
   9   5   2       76.31       96.68      7.15 o
 -11   6   2       44.52       49.45     14.97 o
 -10   6   2        0.26        0.13      2.74 o
  -9   6   2       39.22       39.32      4.32 o
  -8   6   2        3.17        0.84      1.63 o
  -7   6   2     3614.72     3500.11     31.78 o
  -6   6   2        0.14        0.48      0.77 o
  -5   6   2     2309.48     2301.37     15.17 o
  -4   6   2      271.40      275.75      3.21 o
  -3   6   2     8541.38     9013.53     43.25 o
  -2   6   2     1028.28     1173.16      7.37 o
  -1   6   2     9830.34     9394.22     49.35 o
   0   6   2       35.64       46.39      1.51 o
   1   6   2      552.60      490.02      4.92 o
   2   6   2       21.94       23.29      1.47 o
   3   6   2     1073.65     1065.76      8.78 o
   4   6   2      205.51      226.47      3.61 o
   5   6   2     4045.85     4062.28     27.27 o
   6   6   2      101.72       84.45      3.41 o
   7   6   2      543.90      536.28      8.60 o
   8   6   2        0.15        1.29      2.19 o
   9   6   2      296.36      287.30     12.24 o
 -11   7   2       79.30       73.93     10.57 o
 -10   7   2      203.65      220.18      8.87 o
  -9   7   2      297.36      318.19      8.22 o
  -8   7   2       43.17       40.75      3.03 o
  -7   7   2      129.43      126.17      4.34 o
  -6   7   2      673.69      666.91      6.72 o
  -5   7   2       66.13       55.41      2.15 o
  -4   7   2     1642.03     1632.24     10.61 o
  -3   7   2     1174.56     1378.58      9.09 o
  -2   7   2      599.98      503.16      4.99 o
  -1   7   2      317.08      338.97      3.24 o
   0   7   2     3505.95     3402.33     19.55 o
   1   7   2      227.47      234.54      3.33 o
   2   7   2     4048.89     4022.60     24.11 o
   3   7   2      222.56      221.93      3.47 o
   4   7   2      506.06      523.74      6.75 o
   5   7   2       71.23       71.50      2.71 o
   6   7   2     1146.00     1139.59     13.32 o
   7   7   2      191.22      203.08      6.52 o
   8   7   2      494.96      493.32     10.92 o
   9   7   2        0.10        0.29      4.40 o
 -11   8   2        0.59        7.04      4.15 o
 -10   8   2      205.17      202.43      9.94 o
  -9   8   2       77.28       81.36      4.89 o
  -8   8   2      196.29      180.94      8.11 o
  -7   8   2        2.43        5.16      1.58 o
  -6   8   2     1297.49     1280.30     13.94 o
  -5   8   2      152.06      151.41      3.11 o
  -4   8   2      231.71      240.06      3.49 o
  -3   8   2     1164.78     1103.07      7.99 o
  -2   8   2      929.42      950.72      7.00 o
  -1   8   2        3.60        2.71      0.77 o
   0   8   2     1240.33     1287.00      8.63 o
   1   8   2     3754.84     3650.92     22.52 o
   2   8   2      498.30      518.32      7.59 o
   3   8   2      769.30      764.28      9.07 o
   4   8   2       11.79       10.17      1.62 o
   5   8   2       47.84       45.17      2.61 o
   6   8   2       77.85       65.42      3.77 o
   7   8   2      261.20      282.38      7.84 o
   8   8   2      138.07      179.55      9.75 o
   9   8   2       58.50       58.65      7.02 o
 -11   9   2      179.96      195.41     11.41 o
 -10   9   2        1.77       -1.35      3.51 o
  -9   9   2      191.91      198.76      6.67 o
  -8   9   2      378.65      365.80      7.90 o
  -7   9   2      692.08      683.74      9.01 o
  -6   9   2      205.85      200.64      5.01 o
  -5   9   2     1668.16     1625.18     13.68 o
  -4   9   2        3.77        5.63      1.15 o
  -3   9   2      127.08      137.46      2.74 o
  -2   9   2      216.63      213.70      3.19 o
  -1   9   2       55.91       75.52      2.47 o
   0   9   2     2321.09     2268.40     14.52 o
   1   9   2       14.00       19.02      1.23 o
   2   9   2     2292.77     2299.65     16.47 o
   3   9   2        0.56        2.68      1.40 o
   4   9   2     2369.24     2297.25     30.18 o
   5   9   2      115.98      106.69      4.16 o
   6   9   2      738.35      712.99     10.20 o
   7   9   2        6.46        3.63      2.36 o
   8   9   2       14.23       21.48      4.76 o
   9   9   2      151.58      198.71     10.86 o
 -10  10   2       96.99      102.77     11.45 o
  -9  10   2       83.83       80.11      4.95 o
  -8  10   2      741.22      775.29     12.33 o
  -7  10   2        9.91        5.62      1.83 o
  -6  10   2      106.82      121.45      4.72 o
  -5  10   2        1.82        1.61      1.45 o
  -4  10   2      226.05      212.82      4.07 o
  -3  10   2      118.52      115.58      2.78 o
  -2  10   2      693.03      661.58      6.84 o
  -1  10   2       43.71       43.44      1.98 o
   0  10   2      319.70      317.45      4.83 o
   1  10   2     4476.13     4541.25     26.74 o
   2  10   2      232.69      251.90      4.57 o
   3  10   2      597.62      574.01      9.35 o
   4  10   2       13.40       12.36      1.94 o
   5  10   2       86.09       82.38      3.88 o
   6  10   2      225.44      236.34      7.25 o
   7  10   2      268.91      271.29      9.48 o
   8  10   2       88.90       81.24      7.92 o
 -10  11   2       76.94       95.71      9.55 o
  -9  11   2      163.78      162.53      6.44 o
  -8  11   2       67.05       53.21      3.93 o
  -7  11   2      357.09      346.89      7.90 o
  -6  11   2     1192.28     1111.03     11.60 o
  -5  11   2      603.56      587.34      7.74 o
  -4  11   2      396.67      368.04      5.86 o
  -3  11   2      467.93      467.15      6.74 o
  -2  11   2      134.40      130.67      3.38 o
  -1  11   2      448.20      427.62      5.56 o
   0  11   2        4.59        4.80      1.31 o
   1  11   2        6.70        7.54      1.42 o
   2  11   2     1197.52     1155.57     12.30 o
   3  11   2      596.33      602.26      9.09 o
   4  11   2      133.15      145.62      4.24 o
   5  11   2       98.91       96.64      4.77 o
   6  11   2       48.35       48.40      4.80 o
   7  11   2       15.40       13.50      4.15 o
   8  11   2      101.46      113.50     14.38 o
  -9  12   2        1.51       -1.44      2.81 o
  -8  12   2       62.04       55.66      4.08 o
  -7  12   2        0.00        1.64      1.96 o
  -6  12   2      601.95      562.49     11.07 o
  -5  12   2      469.18      462.44      8.36 o
  -4  12   2     1177.42     1169.66     13.08 o
  -3  12   2       80.68       84.47      3.45 o
  -2  12   2      137.46      134.76      4.51 o
  -1  12   2       58.66       65.80      3.00 o
   0  12   2      347.96      319.59      4.68 o
   1  12   2      196.60      198.18      4.04 o
   2  12   2       44.18       50.54      3.04 o
   3  12   2       30.36       25.18      2.96 o
   4  12   2      243.14      236.35      6.50 o
   5  12   2       74.36       68.81      6.20 o
   6  12   2        2.88        0.15      2.79 o
   7  12   2        0.01        1.17      3.32 o
  -9  13   2      302.24      346.04     19.66 o
  -8  13   2       17.76        8.66      2.63 o
  -7  13   2       73.60       83.19      4.46 o
  -6  13   2        0.84        1.21      1.86 o
  -5  13   2        2.44        0.25      1.66 o
  -4  13   2        9.99       10.62      2.06 o
  -3  13   2     1691.25     1665.83     16.85 o
  -2  13   2        0.19       -0.53      1.57 o
  -1  13   2       94.05       84.98      3.74 o
   0  13   2        1.87        1.18      1.47 o
   1  13   2      160.23      171.65      5.90 o
   2  13   2      118.69      111.81      3.52 o
   3  13   2        3.59        2.00      2.49 o
   4  13   2       60.94       55.75      4.03 o
   5  13   2       55.45       61.04      5.68 o
   6  13   2        0.24        4.54      3.43 o
   7  13   2      156.71      165.34     11.41 o
  -8  14   2       48.37       58.93      5.30 o
  -7  14   2      406.71      389.78     10.33 o
  -6  14   2        4.77        4.48      2.17 o
  -5  14   2       98.76       97.04      4.37 o
  -4  14   2      411.18      401.05      8.13 o
  -3  14   2      100.51       97.90      4.63 o
  -2  14   2      692.73      660.30      9.44 o
  -1  14   2      986.18      991.69     11.91 o
   0  14   2       34.70       38.85      2.75 o
   1  14   2      256.30      249.29      5.13 o
   2  14   2        0.66        1.74      1.57 o
   3  14   2      245.03      249.36      7.24 o
   4  14   2       40.82       32.40      3.56 o
   5  14   2      283.28      287.20     10.43 o
   6  14   2       64.46       69.63      6.42 o
  -7  15   2       27.77       24.25      3.46 o
  -6  15   2      124.26      122.74      5.55 o
  -5  15   2       83.51       95.09      5.55 o
  -4  15   2      320.79      312.87      7.35 o
  -3  15   2      151.00      147.94      5.50 o
  -2  15   2      151.43      153.98      5.74 o
  -1  15   2       56.79       59.39      3.79 o
   0  15   2      304.75      302.94      6.13 o
   1  15   2      259.76      257.51      7.82 o
   2  15   2      362.14      350.94      6.36 o
   3  15   2        0.74       -1.83      2.09 o
   4  15   2      283.36      289.62     12.64 o
   5  15   2        5.13        3.32      3.35 o
  -7  16   2        8.87        3.76      3.28 o
  -6  16   2       23.94       15.14      3.00 o
  -5  16   2      144.27      164.47      7.10 o
  -4  16   2       33.14       36.70      3.43 o
  -3  16   2       43.12       56.60      3.99 o
  -2  16   2      235.65      220.67      7.18 o
  -1  16   2       39.76       35.18      3.25 o
   0  16   2       99.16       90.82      4.08 o
   1  16   2      585.64      586.70      8.59 o
   2  16   2        0.11        0.30      2.42 o
   3  16   2      298.97      327.27      8.90 o
   4  16   2       62.25       50.69      5.10 o
   5  16   2       46.42       43.29      5.64 o
  -6  17   2       71.86       73.23      5.56 o
  -5  17   2       43.81       56.24      4.95 o
  -4  17   2       48.30       45.98      4.50 o
  -3  17   2      162.68      173.24      7.05 o
  -2  17   2      113.54      103.23      5.85 o
  -1  17   2        2.08       -1.76      2.11 o
   0  17   2      688.67      687.46     10.08 o
   1  17   2       29.99       38.65      2.86 o
   2  17   2       77.69       74.08      5.25 o
   3  17   2      149.82      168.33      7.38 o
   4  17   2      156.40      167.25      8.46 o
  -4  18   2       23.80       22.44      4.29 o
  -3  18   2      149.43      130.02      7.91 o
  -2  18   2       36.89       33.16      5.37 o
  -1  18   2      257.53      292.30      9.36 o
   0  18   2       29.85       24.61      3.23 o
   1  18   2      124.34      117.02      6.48 o
   2  18   2        3.09        2.58      2.69 o
  -1  19   2        5.40        0.73      4.17 o
 -11   0   3      356.50      366.29     19.96 o
  -9   0   3      678.85      670.39     13.50 o
  -7   0   3     2800.25     2864.38     24.62 o
  -5   0   3      497.83      411.80      4.54 o
  -3   0   3      890.26      843.08      7.45 o
  -1   0   3     3627.60     3928.37     30.68 o
   1   0   3     5301.94     5214.60    108.30 o
   3   0   3     1497.76     1443.52     12.86 o
   5   0   3      565.45      561.72      7.52 o
   7   0   3      199.96      194.99      5.04 o
   9   0   3        8.89       15.65      9.39 o
 -12   1   3      439.73      465.89     34.93 o
 -11   1   3       29.11       36.16      4.72 o
 -10   1   3      549.58      555.48      8.82 o
  -9   1   3      409.65      407.44      7.22 o
  -8   1   3     2028.95     2042.95     16.01 o
  -7   1   3      826.93      873.23      6.22 o
  -6   1   3     7098.05     7373.85     33.28 o
  -5   1   3      342.81      326.86      2.60 o
  -4   1   3      484.44      571.10      4.02 o
  -3   1   3     2647.97     2495.41     12.08 o
  -2   1   3       26.16        8.55      0.56 o
  -1   1   3      390.42      365.59      3.12 o
   0   1   3     3809.14     3640.70     33.49 o
   1   1   3      457.54      503.57      5.01 o
   2   1   3      335.53      440.85      3.28 o
   3   1   3     5059.20     5296.92     26.22 o
   4   1   3     1632.11     1595.59     12.67 o
   5   1   3      156.67      163.52      2.79 o
   6   1   3      434.10      402.52      4.80 o
   7   1   3      219.59      224.86      3.96 o
   8   1   3       42.95       44.59      2.74 o
   9   1   3        4.72        7.91      3.16 o
 -12   2   3       55.66       39.30      6.42 o
 -11   2   3      183.27      189.12      7.99 o
 -10   2   3        1.13        2.47      2.51 o
  -9   2   3       88.16       84.83      3.87 o
  -8   2   3        0.66       -1.05      1.05 o
  -7   2   3     7620.39     7658.98     37.34 o
  -6   2   3      158.45      200.03      2.84 o
  -5   2   3      168.27      153.68      1.87 o
  -4   2   3        4.95        1.19      0.67 o
  -3   2   3      241.84      260.02      2.30 o
  -2   2   3     1653.47     1760.59      9.00 o
  -1   2   3     6300.39     6186.24     30.95 o
   0   2   3        0.87        7.15      0.81 o
   1   2   3      100.48      100.74      4.29 o
   2   2   3     1187.42     1105.94      7.12 o
   3   2   3        0.92        0.07      0.59 o
   4   2   3       48.57       51.04      1.65 o
   5   2   3     1181.67     1211.32      9.29 o
   6   2   3      115.44      116.90      2.75 o
   7   2   3      354.67      364.45      5.08 o
   8   2   3      842.96      820.03      9.85 o
   9   2   3        1.72        6.37      3.73 o
 -12   3   3       98.11       81.40     19.08 o
 -11   3   3        0.97       -1.27      2.67 o
 -10   3   3      137.89      143.62      5.19 o
  -9   3   3      172.82      171.78      5.99 o
  -8   3   3      846.82      853.10      9.28 o
  -7   3   3       19.67       26.82      1.58 o
  -6   3   3      814.82      864.82      6.93 o
  -5   3   3       34.64       50.37      1.38 o
  -4   3   3     1963.93     1817.71      9.98 o
  -3   3   3       81.58       89.10      1.51 o
  -2   3   3     1591.35     1590.35      8.51 o
  -1   3   3      354.41      408.25      3.35 o
   0   3   3        4.37        8.60      2.08 o
   1   3   3      864.72      756.73      6.76 o
   2   3   3      871.09      816.42      6.16 o
   3   3   3     1057.09     1119.04      6.85 o
   4   3   3      275.10      290.57      3.81 o
   5   3   3      294.84      307.39      4.22 o
   6   3   3      487.67      476.32      5.72 o
   7   3   3      354.73      358.83      5.43 o
   8   3   3       56.92       60.84      3.58 o
   9   3   3      216.57      227.88      8.66 o
 -12   4   3      152.12      151.52     11.41 o
 -11   4   3      148.60      139.32      7.59 o
 -10   4   3       22.41       32.15      3.59 o
  -9   4   3      136.86      135.18      4.76 o
  -8   4   3     1727.44     1701.79     16.18 o
  -7   4   3      700.30      736.80      6.64 o
  -6   4   3       11.93        3.79      0.90 o
  -5   4   3     1025.55     1035.85      6.22 o
  -4   4   3     2192.57     2427.51     13.24 o
  -3   4   3     2176.82     2242.14     12.15 o
  -2   4   3    12177.34    12133.41     56.66 o
  -1   4   3     1845.06     2055.92     11.68 o
   0   4   3      227.85      248.37      2.44 o
   1   4   3      653.86      777.86      5.33 o
   2   4   3     2181.19     1986.53     12.28 o
   3   4   3      273.59      235.22      2.65 o
   4   4   3     3584.64     3648.82     22.82 o
   5   4   3      105.24      116.51      2.65 o
   6   4   3      304.84      299.05      4.57 o
   7   4   3      135.46      131.79      3.60 o
   8   4   3      308.58      321.38      7.26 o
   9   4   3       59.31       67.33      6.15 o
 -12   5   3      103.93       87.53      9.13 o
 -11   5   3      157.15      163.85      8.11 o
 -10   5   3      751.45      696.12     12.90 o
  -9   5   3       23.43       33.40      3.01 o
  -8   5   3      255.30      237.40      5.50 o
  -7   5   3       65.45       62.30      2.46 o
  -6   5   3      254.51      233.83      3.24 o
  -5   5   3        6.03        6.47      0.85 o
  -4   5   3        0.81        0.80      0.65 o
  -3   5   3     3364.39     3482.95     16.83 o
  -2   5   3     2013.22     2084.25     12.20 o
  -1   5   3      489.02      439.68      3.60 o
   0   5   3      122.31      117.15      1.91 o
   1   5   3       92.75       71.59      1.43 o
   2   5   3      452.83      386.21      3.72 o
   3   5   3     2570.75     2423.02     16.28 o
   4   5   3       25.81       19.44      1.23 o
   5   5   3      507.64      522.96      6.04 o
   6   5   3      640.32      610.51      7.11 o
   7   5   3      513.45      551.70      8.11 o
   8   5   3        0.21        0.30      2.26 o
   9   5   3      432.98      471.24     13.69 o
 -12   6   3       10.57       11.56      4.76 o
 -11   6   3       14.13        9.24      4.05 o
 -10   6   3      213.78      227.59      9.24 o
  -9   6   3       41.41       40.80      3.24 o
  -8   6   3      392.04      375.09      6.83 o
  -7   6   3      403.04      424.29      7.71 o
  -6   6   3      457.10      490.70      5.36 o
  -5   6   3       20.84       27.92      1.36 o
  -4   6   3     1866.39     1965.50     10.84 o
  -3   6   3     1426.28     1553.18      9.41 o
  -2   6   3      245.62      270.73      2.92 o
  -1   6   3      108.14      129.11      2.19 o
   0   6   3      388.38      316.68      4.05 o
   1   6   3       27.34       35.03      1.50 o
   2   6   3       72.11       49.21      1.72 o
   3   6   3        7.78        6.81      1.16 o
   4   6   3      843.30      836.71      6.93 o
   5   6   3     1877.44     1830.21     15.03 o
   6   6   3      315.52      346.63      5.87 o
   7   6   3       37.54       39.45      2.85 o
   8   6   3      345.87      344.34     10.12 o
   9   6   3       30.30       29.11      4.86 o
 -11   7   3      226.40      237.35      8.88 o
 -10   7   3        2.98       -1.39      2.19 o
  -9   7   3      213.35      175.93      5.08 o
  -8   7   3      410.60      436.16      7.63 o
  -7   7   3       12.58       17.71      2.29 o
  -6   7   3     2052.03     1962.83     14.90 o
  -5   7   3      136.82      177.10      2.95 o
  -4   7   3     1361.58     1473.00     10.30 o
  -3   7   3     8955.94     9413.09     47.30 o
  -2   7   3      855.69      769.02      5.82 o
  -1   7   3     2130.36     2152.73     13.19 o
   0   7   3      126.92      100.60      2.18 o
   1   7   3       43.22       48.70      1.92 o
   2   7   3      563.56      547.69      5.95 o
   3   7   3     1538.66     1524.34     16.10 o
   4   7   3       58.39       62.47      2.51 o
   5   7   3        2.20       -0.35      1.40 o
   6   7   3       43.28       40.45      2.97 o
   7   7   3       69.23       80.26      4.23 o
   8   7   3      155.38      147.76      7.53 o
 -11   8   3      160.54      148.85      9.05 o
 -10   8   3       34.13       28.76      3.62 o
  -9   8   3      790.78      763.93     12.27 o
  -8   8   3       24.21       21.64      2.48 o
  -7   8   3      156.46      168.67      4.74 o
  -6   8   3      298.13      276.22      5.31 o
  -5   8   3     1022.32     1006.19      8.36 o
  -4   8   3      894.88      871.44      7.39 o
  -3   8   3      224.38      200.94      3.63 o
  -2   8   3     1497.17     1483.82     10.03 o
  -1   8   3      174.25      198.66      2.67 o
   0   8   3        1.41        2.92      0.85 o
   1   8   3      124.96      121.74      2.68 o
   2   8   3     1178.29     1200.07      9.99 o
   3   8   3      228.11      217.71      5.35 o
   4   8   3     1969.43     1927.98     17.64 o
   5   8   3      301.74      307.78      6.39 o
   6   8   3      257.15      250.57      6.19 o
   7   8   3       42.04       52.01      5.19 o
   8   8   3      199.32      211.56     10.58 o
 -11   9   3        1.80       -0.78      8.81 o
 -10   9   3       75.51       85.12      5.41 o
  -9   9   3        4.61       13.95      2.61 o
  -8   9   3      677.66      683.70     10.22 o
  -7   9   3      112.22       95.47      3.94 o
  -6   9   3     1424.57     1404.66     13.42 o
  -5   9   3     1891.87     1866.95     19.20 o
  -4   9   3      183.51      171.61      3.32 o
  -3   9   3        0.58        0.55      1.02 o
  -2   9   3      749.25      727.81      7.28 o
  -1   9   3       27.46       36.54      1.45 o
   0   9   3        1.36        0.68      0.88 o
   1   9   3      582.62      526.53      6.40 o
   2   9   3      706.46      697.42      9.23 o
   3   9   3      509.09      526.69     10.47 o
   4   9   3      829.48      825.35     10.30 o
   5   9   3       92.78       97.10      4.34 o
   6   9   3       70.68       69.87      4.04 o
   7   9   3      211.88      235.59      8.46 o
   8   9   3        3.45        2.94      3.74 o
 -10  10   3       50.32       41.53      5.08 o
  -9  10   3       32.04       29.64      3.22 o
  -8  10   3       70.33       55.57      4.86 o
  -7  10   3     1284.17     1290.72     15.98 o
  -6  10   3      388.54      388.13      6.74 o
  -5  10   3      587.05      520.38      7.20 o
  -4  10   3      638.43      636.39      9.76 o
  -3  10   3      402.29      404.98      5.21 o
  -2  10   3        0.10        1.53      1.17 o
  -1  10   3     2207.28     2008.87     13.59 o
   0  10   3       16.08       18.87      1.54 o
   1  10   3        1.60        0.19      1.32 o
   2  10   3      769.99      753.00      9.70 o
   3  10   3       53.60       60.99      3.21 o
   4  10   3        6.53        6.74      1.98 o
   5  10   3       55.26       57.94      3.70 o
   6  10   3       32.03       33.22      3.20 o
   7  10   3       37.50       42.92      4.72 o
 -10  11   3      151.76      154.53      7.01 o
  -9  11   3      122.39      141.49      6.02 o
  -8  11   3       60.16       65.18      4.29 o
  -7  11   3      230.23      202.90      5.17 o
  -6  11   3      278.26      254.79      5.66 o
  -5  11   3       32.44       28.56      2.40 o
  -4  11   3     1456.46     1454.20     13.67 o
  -3  11   3       71.84       74.02      2.88 o
  -2  11   3     1029.19     1040.67     10.40 o
  -1  11   3       28.39       29.57      1.85 o
   0  11   3      694.15      686.46      8.57 o
   1  11   3        1.16       -1.40      1.40 o
   2  11   3      632.91      639.34      8.47 o
   3  11   3      856.45      886.23     11.42 o
   4  11   3        8.91        9.09      2.11 o
   5  11   3       26.03       24.46      2.89 o
   6  11   3       23.78       22.84      5.41 o
   7  11   3        8.64        2.59      3.51 o
 -10  12   3       23.88       18.01      4.38 o
  -9  12   3      228.19      236.18      7.24 o
  -8  12   3        2.62        2.96      2.26 o
  -7  12   3      168.48      164.92      5.00 o
  -6  12   3       22.93       23.56      2.44 o
  -5  12   3      394.78      391.20      7.01 o
  -4  12   3      210.69      228.09      7.32 o
  -3  12   3      930.60      918.04     12.26 o
  -2  12   3      136.37      145.32      4.14 o
  -1  12   3      201.50      199.02      3.95 o
   0  12   3      152.05      140.97      3.25 o
   1  12   3     1033.62     1016.27     12.35 o
   2  12   3      288.19      288.33      5.79 o
   3  12   3      908.80      921.14     19.74 o
   4  12   3      159.82      151.16      6.25 o
   5  12   3       79.51       97.29      5.72 o
   6  12   3       11.80       10.86      4.15 o
   7  12   3        3.42       10.04      4.40 o
  -9  13   3       15.85        8.96      2.63 o
  -8  13   3      101.14      105.56      7.33 o
  -7  13   3       46.08       41.00      4.69 o
  -6  13   3      178.40      204.37      7.71 o
  -5  13   3       25.89       26.97      2.57 o
  -4  13   3      450.19      462.77      7.80 o
  -3  13   3      228.23      227.24      5.73 o
  -2  13   3      616.66      617.53      8.70 o
  -1  13   3       29.34       32.45      2.40 o
   0  13   3      875.72      840.47      9.20 o
   1  13   3        8.93        3.81      2.03 o
   2  13   3        1.76        1.26      1.93 o
   3  13   3       73.06       85.31      4.79 o
   4  13   3        7.74        3.45      3.00 o
   5  13   3      153.35      167.18      8.18 o
   6  13   3        7.09        7.48      3.93 o
  -8  14   3       19.34       39.35      4.59 o
  -7  14   3      135.88      151.08      6.93 o
  -6  14   3       26.96       33.12      3.25 o
  -5  14   3      252.45      279.97      6.88 o
  -4  14   3       15.17       13.32      2.37 o
  -3  14   3      444.54      439.03      7.54 o
  -2  14   3       40.85       37.33      3.13 o
  -1  14   3      297.01      317.94      5.86 o
   0  14   3      116.95      126.21      3.39 o
   1  14   3       53.59       51.88      4.03 o
   2  14   3      182.55      173.03      6.09 o
   3  14   3       28.22       24.09      3.19 o
   4  14   3        0.99        4.07      3.04 o
   5  14   3       37.26       30.59      5.00 o
  -8  15   3      178.20      168.20      8.33 o
  -7  15   3       32.31       41.89      4.18 o
  -6  15   3        7.81        7.74      2.82 o
  -5  15   3        3.07        5.06      2.12 o
  -4  15   3      425.98      434.24      8.74 o
  -3  15   3        2.02        3.31      2.12 o
  -2  15   3       10.26        6.69      2.21 o
  -1  15   3       34.71       36.08      2.99 o
   0  15   3        0.69        1.96      1.35 o
   1  15   3        4.97        3.09      2.42 o
   2  15   3      226.79      235.37      7.35 o
   3  15   3       86.14       80.74      6.62 o
   4  15   3        0.05       -2.96      4.98 o
   5  15   3      311.12      321.81     12.34 o
  -7  16   3       53.33       54.64      4.83 o
  -6  16   3       38.08       42.25      4.99 o
  -5  16   3        1.49        3.29      2.47 o
  -4  16   3       57.43       49.46      4.27 o
  -3  16   3       20.82       25.59      2.99 o
  -2  16   3      274.99      292.67      7.13 o
  -1  16   3       32.01       30.20      2.69 o
   0  16   3        8.31        6.04      1.91 o
   1  16   3        2.90        2.97      2.47 o
   2  16   3      242.93      242.45      7.63 o
   3  16   3        2.39        0.46      2.95 o
   4  16   3      106.19      114.30      8.18 o
  -6  17   3       51.01       52.28      5.55 o
  -5  17   3       40.99       46.76      5.27 o
  -4  17   3       26.47       35.11      4.07 o
  -3  17   3        2.27        4.90      2.65 o
  -2  17   3        1.69        0.96      2.25 o
  -1  17   3      182.19      200.39      5.29 o
   0  17   3       11.82        8.69      2.94 o
   1  17   3      535.92      549.51     15.82 o
   2  17   3       75.64       87.67      6.36 o
   3  17   3       45.94       52.62      5.37 o
  -4  18   3       24.58       27.86      4.69 o
  -3  18   3        7.67        3.20      4.37 o
  -2  18   3        0.06        2.79      2.28 o
  -1  18   3      130.41      140.02      6.99 o
   0  18   3       61.52       74.98      5.59 o
   1  18   3        2.48        0.26      2.75 o
 -12   0   4        7.31        5.87      5.87 o
 -10   0   4      171.29      173.88      8.69 o
  -8   0   4     2160.24     2177.28     22.40 o
  -6   0   4      418.11      462.83      5.62 o
  -4   0   4        6.46        7.10      0.81 o
  -2   0   4     2820.40     2479.95     19.25 o
   0   0   4      480.12      466.09     16.44 o
   2   0   4      121.31       51.76      2.35 o
   4   0   4     6171.88     6036.89     60.34 o
   6   0   4      927.86      868.74     18.51 o
   8   0   4      332.41      309.14      9.96 o
 -12   1   4        0.82       -2.35      3.32 o
 -11   1   4        2.14        0.06      2.19 o
 -10   1   4      165.03      163.82      6.45 o
  -9   1   4        0.19       -0.66      1.70 o
  -8   1   4        2.19        0.56      1.14 o
  -7   1   4       21.07       18.13      1.15 o
  -6   1   4      511.56      560.60      4.44 o
  -5   1   4       74.84       42.80      1.36 o
  -4   1   4        2.80        1.33      0.55 o
  -3   1   4      696.74      710.99      4.45 o
  -2   1   4      502.56      484.85      3.84 o
  -1   1   4     4765.75     4887.17     36.47 o
   0   1   4       52.69       41.89      1.69 o
   1   1   4     1347.88     1207.89     13.24 o
   2   1   4       17.86        3.92      0.79 o
   3   1   4     4884.04     4973.49     24.90 o
   4   1   4       76.20       63.84      1.90 o
   5   1   4     1822.51     1772.39     12.08 o
   6   1   4      138.88      133.94      2.92 o
   7   1   4      395.04      392.63      7.31 o
   8   1   4       49.67       57.52      4.16 o
 -12   2   4        3.00       -1.31      3.51 o
 -11   2   4       73.78       80.01      6.92 o
 -10   2   4       27.01       28.41      3.30 o
  -9   2   4      106.49      102.82      4.92 o
  -8   2   4        2.20       -0.56      1.27 o
  -7   2   4      215.43      198.81      3.25 o
  -6   2   4      694.08      668.77      5.42 o
  -5   2   4       20.02       14.27      0.93 o
  -4   2   4      115.83       68.71      1.40 o
  -3   2   4     1284.50     1442.42      8.05 o
  -2   2   4      170.59      167.86      1.83 o
  -1   2   4    10030.35    10459.30     83.37 o
   0   2   4     2960.38     2840.05     21.35 o
   1   2   4     3337.59     3716.31     22.85 o
   2   2   4     1083.94     1049.41     10.14 o
   3   2   4       29.12       21.38      1.00 o
   4   2   4      928.09      926.81      7.03 o
   5   2   4       47.91       50.38      1.98 o
   6   2   4      483.31      459.50      5.63 o
   7   2   4      469.28      480.83      6.38 o
   8   2   4      109.57      116.22      5.13 o
 -12   3   4      534.49      587.85     19.71 o
 -11   3   4       37.88       31.63      3.62 o
 -10   3   4        0.52       -0.88      1.94 o
  -9   3   4      502.80      498.72      9.12 o
  -8   3   4       11.69       14.81      1.80 o
  -7   3   4     1173.82     1141.04      9.69 o
  -6   3   4      671.64      604.87      5.94 o
  -5   3   4       10.92        9.30      0.85 o
  -4   3   4      700.08      816.63      5.91 o
  -3   3   4     1404.09     1193.65      7.15 o
  -2   3   4     5412.44     5553.59     31.69 o
  -1   3   4     3601.09     3614.02     20.56 o
   0   3   4     5919.57     6420.46     49.05 o
   1   3   4      539.39      603.22      6.03 o
   2   3   4       29.63       25.12      1.25 o
   3   3   4     1144.53     1110.35      7.27 o
   4   3   4       55.90       59.23      2.17 o
   5   3   4      570.97      521.63      5.70 o
   6   3   4       86.08       93.80      2.75 o
   7   3   4      164.32      154.33      4.25 o
   8   3   4      218.31      243.07     11.51 o
 -12   4   4        6.55       11.66      4.76 o
 -11   4   4      215.37      231.29      9.11 o
 -10   4   4      162.45      148.62      6.12 o
  -9   4   4      542.28      521.43      8.75 o
  -8   4   4       85.83       74.82      3.58 o
  -7   4   4       24.16       24.64      1.61 o
  -6   4   4       60.86       73.63      2.18 o
  -5   4   4      876.37      824.18      6.36 o
  -4   4   4        1.24        1.85      0.69 o
  -3   4   4     3201.72     3103.87     17.23 o
  -2   4   4    12123.94    12909.32     71.56 o
  -1   4   4       26.70       25.28      0.90 o
   0   4   4      177.43      174.80      2.11 o
   1   4   4      521.65      523.71      5.16 o
   2   4   4      469.42      500.24      4.68 o
   3   4   4        0.39        2.81      0.82 o
   4   4   4     1112.76     1089.55      9.61 o
   5   4   4      220.30      225.45      3.85 o
   6   4   4      171.40      170.36      3.52 o
   7   4   4      131.03      125.52      4.11 o
   8   4   4       19.11       22.00      3.28 o
 -12   5   4      349.50      330.79     14.70 o
 -11   5   4        4.54        4.68      3.15 o
 -10   5   4      562.85      563.56     11.57 o
  -9   5   4       58.13       61.96      3.53 o
  -8   5   4      216.90      216.21      5.25 o
  -7   5   4        0.11        0.08      1.02 o
  -6   5   4      569.96      548.14      5.16 o
  -5   5   4      720.59      694.03      5.59 o
  -4   5   4      807.77      765.61      5.96 o
  -3   5   4      919.04     1121.21      7.67 o
  -2   5   4     1126.63     1201.71      9.06 o
  -1   5   4      761.23      860.23      6.92 o
   0   5   4     2594.83     2789.09     16.16 o
   1   5   4      285.26      258.13      2.44 o
   2   5   4       92.97      107.10      1.70 o
   3   5   4      442.83      444.71      4.52 o
   4   5   4        0.83        2.92      1.10 o
   5   5   4       85.79       89.54      2.75 o
   6   5   4       94.39       94.56      3.51 o
   7   5   4       70.82       77.23      4.47 o
   8   5   4      149.57      167.12      6.68 o
 -12   6   4        0.01       -1.76      3.74 o
 -11   6   4      487.63      466.27     13.29 o
 -10   6   4       14.85       14.79      4.12 o
  -9   6   4       70.67       68.10      4.07 o
  -8   6   4       51.18       53.56      3.21 o
  -7   6   4     1957.79     1924.24     17.66 o
  -6   6   4        6.72        2.49      0.89 o
  -5   6   4     1073.24      956.45      8.57 o
  -4   6   4     1094.89     1121.47      7.71 o
  -3   6   4       28.30       31.69      1.49 o
  -2   6   4     1270.75     1375.07     10.46 o
  -1   6   4     3773.44     3809.57     24.24 o
   0   6   4      131.62      124.71      2.20 o
   1   6   4       37.82       51.64      1.60 o
   2   6   4      100.82      126.55      2.31 o
   3   6   4      244.91      239.17      3.39 o
   4   6   4      134.20      134.38      3.23 o
   5   6   4      391.41      377.94      5.45 o
   6   6   4       32.71       30.33      2.40 o
   7   6   4      129.37      142.02      5.41 o
   8   6   4       47.56       50.48      6.22 o
 -12   7   4        5.46        3.52      3.39 o
 -11   7   4       54.25       50.41      5.57 o
 -10   7   4      668.46      698.86     13.39 o
  -9   7   4        5.83        5.17      2.10 o
  -8   7   4      355.96      353.85      6.99 o
  -7   7   4        4.47        6.56      1.64 o
  -6   7   4     1203.46     1204.95     11.94 o
  -5   7   4     1188.97     1143.67      8.98 o
  -4   7   4     5477.30     5526.76     31.64 o
  -3   7   4      158.60      185.11      3.66 o
  -2   7   4      293.80      316.48      4.13 o
  -1   7   4      884.61      983.08      8.35 o
   0   7   4      140.70      183.39      2.84 o
   1   7   4      321.28      303.66      3.84 o
   2   7   4       28.46       21.03      1.52 o
   3   7   4      100.30      102.75      3.05 o
   4   7   4       43.69       46.74      2.41 o
   5   7   4       21.16       18.72      1.97 o
   6   7   4       27.14       33.10      3.00 o
   7   7   4      128.32      146.05      7.37 o
   8   7   4      107.57      115.38      8.69 o
 -11   8   4      354.70      342.43     13.19 o
 -10   8   4        0.00       -0.39      2.71 o
  -9   8   4      577.77      577.47     10.50 o
  -8   8   4      879.49      873.49     15.73 o
  -7   8   4       13.07       15.81      2.21 o
  -6   8   4      270.40      240.74      5.86 o
  -5   8   4     1171.67     1150.54      9.19 o
  -4   8   4     1075.07     1145.50      8.51 o
  -3   8   4      215.73      199.02      3.04 o
  -2   8   4     1681.56     1694.45     13.39 o
  -1   8   4       39.84       62.32      2.09 o
   0   8   4       22.94       27.08      1.43 o
   1   8   4        2.07        0.49      1.06 o
   2   8   4      339.67      348.35      7.10 o
   3   8   4      128.49      141.14      3.78 o
   4   8   4     1365.93     1315.18     12.73 o
   5   8   4       19.25       20.20      2.29 o
   6   8   4        1.47        2.31      2.02 o
   7   8   4        3.58        7.46      2.54 o
 -11   9   4        0.60        0.59      3.05 o
 -10   9   4       23.48       23.75      4.04 o
  -9   9   4      113.14      110.97      5.39 o
  -8   9   4      200.09      180.02      5.75 o
  -7   9   4      304.98      285.90      9.57 o
  -6   9   4      959.35      966.75     11.24 o
  -5   9   4        1.18        0.36      1.44 o
  -4   9   4      162.64      174.67      3.17 o
  -3   9   4      644.10      639.93      7.05 o
  -2   9   4      197.69      182.17      2.70 o
  -1   9   4      672.23      663.53      6.80 o
   0   9   4      807.89      809.90      7.89 o
   1   9   4     1164.45     1182.91      9.66 o
   2   9   4      827.10      811.65      9.11 o
   3   9   4     1232.92     1223.27     13.35 o
   4   9   4       55.02       62.08      3.50 o
   5   9   4      518.05      510.36      8.75 o
   6   9   4        2.83        1.05      2.37 o
   7   9   4      194.68      180.64      8.54 o
 -11  10   4       38.94       41.48      6.96 o
 -10  10   4        6.91        8.55      3.03 o
  -9  10   4       12.66       14.55      2.82 o
  -8  10   4        0.52       -1.81      1.81 o
  -7  10   4        4.86        2.74      1.86 o
  -6  10   4      170.63      180.63      6.69 o
  -5  10   4     1371.40     1379.05     15.97 o
  -4  10   4      645.53      665.74     10.35 o
  -3  10   4       22.98       19.33      1.85 o
  -2  10   4      365.03      395.49      4.75 o
  -1  10   4        1.61        0.94      1.28 o
   0  10   4      971.54      919.94     10.12 o
   1  10   4        9.61       10.75      1.58 o
   2  10   4      343.90      322.67      5.61 o
   3  10   4      175.54      180.64      5.18 o
   4  10   4       75.13       76.97      3.99 o
   5  10   4        0.47       -1.82      1.82 o
   6  10   4      232.08      272.66      7.60 o
   7  10   4       15.69       13.44      3.60 o
 -10  11   4       36.91       33.18      4.32 o
  -9  11   4      141.15      138.67      7.26 o
  -8  11   4        0.07        0.26      2.43 o
  -7  11   4      207.58      218.83      5.87 o
  -6  11   4       74.50       69.01      3.52 o
  -5  11   4       80.31       73.48      3.55 o
  -4  11   4      461.31      456.02      7.78 o
  -3  11   4      565.09      561.68      6.95 o
  -2  11   4        5.47        5.75      1.20 o
  -1  11   4     1171.84     1167.81     12.48 o
   0  11   4        5.51        2.35      1.71 o
   1  11   4      234.41      238.11      4.65 o
   2  11   4       11.96       13.09      1.99 o
   3  11   4      780.19      776.18     13.18 o
   4  11   4       91.49       91.11      4.51 o
   5  11   4      359.55      370.36      8.77 o
   6  11   4        0.01       -2.58      2.58 o
 -10  12   4        2.15        3.55      3.00 o
  -9  12   4        8.27       11.26      3.61 o
  -8  12   4      358.80      350.61      8.60 o
  -7  12   4        9.95        8.71      2.57 o
  -6  12   4       54.92       58.22      3.69 o
  -5  12   4      219.42      219.62      5.33 o
  -4  12   4      294.32      260.95      5.19 o
  -3  12   4      124.25      125.38      4.59 o
  -2  12   4     1441.75     1401.71     11.44 o
  -1  12   4       32.83       29.95      2.38 o
   0  12   4     1603.45     1571.76     14.65 o
   1  12   4      159.30      156.32      4.02 o
   2  12   4     1078.81     1092.07     16.24 o
   3  12   4       40.51       38.19      3.26 o
   4  12   4     1030.26     1082.75     16.64 o
   5  12   4        0.02       -2.42      2.42 o
   6  12   4      146.82      141.18      9.96 o
  -9  13   4        0.74        2.28      2.91 o
  -8  13   4      109.38      105.67      4.83 o
  -7  13   4       35.95       37.87      3.10 o
  -6  13   4       14.44        9.27      2.09 o
  -5  13   4      214.49      209.05      4.93 o
  -4  13   4        2.85        1.48      1.50 o
  -3  13   4       90.69       94.02      3.89 o
  -2  13   4      221.55      207.58      4.47 o
  -1  13   4      794.28      800.40     11.43 o
   0  13   4       74.61       74.03      3.65 o
   1  13   4      239.79      238.94      5.61 o
   2  13   4        0.55        1.51      1.85 o
   3  13   4       82.31       96.60      5.89 o
   4  13   4        3.24        3.91      2.77 o
   5  13   4      195.68      215.21     15.13 o
  -9  14   4        1.80        0.81      3.16 o
  -8  14   4        6.84        7.02      2.80 o
  -7  14   4      364.70      377.61      7.64 o
  -6  14   4      156.01      162.09      5.30 o
  -5  14   4        5.02        4.67      1.88 o
  -4  14   4       24.09       24.06      2.76 o
  -3  14   4        0.06       -1.64      1.64 o
  -2  14   4      429.21      417.85      6.52 o
  -1  14   4       77.25       77.19      5.90 o
   0  14   4      166.87      181.08      6.20 o
   1  14   4       10.36        8.90      2.46 o
   2  14   4       17.17       24.06      3.52 o
   3  14   4       15.48       14.50      3.37 o
   4  14   4       12.71       13.53      3.84 o
   5  14   4        7.29       10.90      3.90 o
  -8  15   4       34.36       42.75      4.69 o
  -7  15   4       48.57       52.04      5.28 o
  -6  15   4       72.34       70.65      4.93 o
  -5  15   4        0.43       -0.33      2.27 o
  -4  15   4        1.46        1.85      2.05 o
  -3  15   4      171.70      169.95      5.39 o
  -2  15   4      359.69      361.20      6.18 o
  -1  15   4      684.26      695.49     12.55 o
   0  15   4       74.89       79.73      5.03 o
   1  15   4       17.59       11.31      2.74 o
   2  15   4        0.02       -2.42      2.42 o
   3  15   4      152.81      151.90      7.49 o
   4  15   4        1.16       -2.60      2.87 o
  -7  16   4       70.27       66.19      5.97 o
  -6  16   4       79.20       75.21      6.39 o
  -5  16   4      226.55      226.30      7.66 o
  -4  16   4       57.20       47.29      3.74 o
  -3  16   4      196.56      200.30      6.03 o
  -2  16   4      107.13      118.64      4.66 o
  -1  16   4       16.92       13.37      3.06 o
   0  16   4       16.62       10.35      2.90 o
   1  16   4       21.72       18.34      3.83 o
   2  16   4        2.46       -0.55      2.86 o
   3  16   4       13.10       14.88      4.05 o
  -6  17   4      340.97      375.08     12.54 o
  -5  17   4      108.61      113.35      6.40 o
  -4  17   4       18.44       26.52      3.16 o
  -3  17   4        1.70        0.35      2.84 o
  -2  17   4        1.92        2.36      2.70 o
  -1  17   4        1.94       -2.22      2.22 o
   0  17   4       13.02        9.09      3.02 o
   1  17   4        0.28       -0.16      2.94 o
   2  17   4       22.93       20.33      3.96 o
  -4  18   4        2.94        4.72      2.90 o
  -3  18   4       18.38        8.50      3.61 o
  -2  18   4       41.23       33.10      4.24 o
  -1  18   4      143.17      138.97      8.94 o
   0  18   4       45.69       55.19      4.96 o
 -13   0   5       33.60       39.92      9.98 o
 -11   0   5      199.69      199.92      9.94 o
  -9   0   5      702.71      675.04     18.95 o
  -7   0   5       43.94       52.08      2.53 o
  -5   0   5      668.25      755.17      7.27 o
  -3   0   5      595.68      566.46      5.94 o
  -1   0   5     2078.07     1902.74     22.11 o
   1   0   5     1475.84     1565.95     24.56 o
   3   0   5      724.55      690.22      8.57 o
   5   0   5     1148.95     1175.05     12.70 o
   7   0   5      143.48      142.15      6.52 o
 -13   1   5       78.88       65.75      8.30 o
 -12   1   5        0.96        0.33      2.48 o
 -11   1   5       17.44       18.93      2.98 o
 -10   1   5        2.50        1.57      2.02 o
  -9   1   5      839.71      855.14     13.28 o
  -8   1   5       29.02       27.57      2.17 o
  -7   1   5      250.84      225.75      2.97 o
  -6   1   5       66.94       63.71      2.10 o
  -5   1   5     3482.56     3681.64     20.23 o
  -4   1   5      237.46      227.49      2.49 o
  -3   1   5      156.98      136.28      2.33 o
  -2   1   5      135.79      114.94      1.67 o
  -1   1   5      767.20      767.32      6.41 o
   0   1   5      471.59      396.00      5.09 o
   1   1   5      137.22      154.82      3.82 o
   2   1   5     2202.11     2327.70     16.82 o
   3   1   5      528.66      503.63      5.33 o
   4   1   5     1540.48     1471.20     10.49 o
   5   1   5        7.18        7.13      1.23 o
   6   1   5      561.17      564.87      7.43 o
   7   1   5       50.24       65.99      3.40 o
   8   1   5      171.82      189.38      6.65 o
 -13   2   5      120.26      158.91     12.24 o
 -12   2   5      175.24      168.62      7.26 o
 -11   2   5        9.84        7.93      3.22 o
 -10   2   5       25.11       24.77      3.37 o
  -9   2   5      107.30      100.22      4.65 o
  -8   2   5      297.49      316.58      6.70 o
  -7   2   5      125.78      123.99      2.57 o
  -6   2   5       13.37       15.67      1.02 o
  -5   2   5      157.62      159.82      2.32 o
  -4   2   5      541.88      540.29      5.02 o
  -3   2   5     2648.39     2593.23     14.70 o
  -2   2   5     1821.73     1912.62     11.76 o
  -1   2   5      253.81      255.96      3.41 o
   0   2   5     1362.76     1350.19     10.67 o
   1   2   5     2881.51     3053.00     20.61 o
   2   2   5     2455.02     2591.89     20.39 o
   3   2   5     2624.20     2564.41     18.19 o
   4   2   5      299.66      281.53      4.07 o
   5   2   5      317.68      324.34      4.22 o
   6   2   5      157.64      143.32      3.90 o
   7   2   5      150.20      184.48      6.17 o
   8   2   5        0.77       -1.66      2.60 o
 -12   3   5       11.38        5.58      3.36 o
 -11   3   5      380.43      371.39     13.81 o
 -10   3   5      550.68      527.00      9.79 o
  -9   3   5      416.76      400.03      8.12 o
  -8   3   5      217.12      199.75      5.09 o
  -7   3   5      104.99      128.84      2.74 o
  -6   3   5       82.46       86.14      2.26 o
  -5   3   5      482.06      427.48      5.80 o
  -4   3   5       12.90       16.29      1.08 o
  -3   3   5     3102.35     3196.44     19.07 o
  -2   3   5      168.37      141.24      1.95 o
  -1   3   5     1485.64     1528.69      9.70 o
   0   3   5     1845.42     1745.38     15.76 o
   1   3   5     2338.72     2172.61     20.15 o
   2   3   5      316.73      335.32      4.78 o
   3   3   5     1343.14     1326.65     13.04 o
   4   3   5      225.77      207.49      3.31 o
   5   3   5       21.87       19.29      1.70 o
   6   3   5      137.55      136.22      4.76 o
   7   3   5        3.35        1.57      2.01 o
   8   3   5        9.67       13.69      4.74 o
 -12   4   5      223.79      220.10      9.45 o
 -11   4   5       42.25       43.52      4.22 o
 -10   4   5      195.06      204.55      6.18 o
  -9   4   5     1073.03     1039.24     23.99 o
  -8   4   5     3656.93     3616.56     43.26 o
  -7   4   5        2.41        0.76      1.08 o
  -6   4   5        3.70        0.94      0.78 o
  -5   4   5       70.86       92.85      2.20 o
  -4   4   5        2.22        4.64      0.86 o
  -3   4   5        7.45       12.14      1.04 o
  -2   4   5     3533.23     3258.63     19.11 o
  -1   4   5       75.65       60.93      1.25 o
   0   4   5      308.16      288.51      4.56 o
   1   4   5      133.89      124.96      3.27 o
   2   4   5      801.01      790.32      8.11 o
   3   4   5        5.85        5.13      1.07 o
   4   4   5     1016.27      978.99      9.53 o
   5   4   5      450.14      443.26      8.04 o
   6   4   5       62.84       68.40      4.16 o
   7   4   5       14.21       13.63      2.35 o
 -12   5   5      125.17      139.32      8.71 o
 -11   5   5      175.35      171.21      6.96 o
 -10   5   5       12.39       12.54      2.55 o
  -9   5   5      378.44      368.99      8.06 o
  -8   5   5       20.67       13.73      2.34 o
  -7   5   5     2426.77     2439.33     21.38 o
  -6   5   5       34.55       38.76      1.67 o
  -5   5   5     2761.88     2803.33     17.04 o
  -4   5   5     2885.95     2993.19     19.61 o
  -3   5   5     4430.61     4325.65     25.96 o
  -2   5   5      838.79      917.12      6.86 o
  -1   5   5     3633.67     3728.81     21.38 o
   0   5   5      161.40      210.01      2.98 o
   1   5   5     1381.44     1416.35     11.94 o
   2   5   5      596.16      573.76      6.11 o
   3   5   5      348.05      367.27      5.84 o
   4   5   5       48.40       47.38      2.17 o
   5   5   5       29.90       26.40      1.98 o
   6   5   5       69.38       70.61      3.99 o
   7   5   5        3.19        4.86      2.35 o
 -12   6   5      120.21      117.33      8.11 o
 -11   6   5       16.25       14.11      3.30 o
 -10   6   5      728.85      722.73     12.23 o
  -9   6   5      281.54      274.83      8.48 o
  -8   6   5        4.88        5.73      2.02 o
  -7   6   5     2092.21     1990.03     19.15 o
  -6   6   5     3264.19     3251.90     21.86 o
  -5   6   5      392.61      387.30      4.54 o
  -4   6   5     5767.13     5749.94     32.87 o
  -3   6   5       64.61       73.03      2.51 o
  -2   6   5      558.07      561.35      5.76 o
  -1   6   5        5.78        4.39      0.85 o
   0   6   5     3914.31     3867.02     21.94 o
   1   6   5       17.75       21.13      1.04 o
   2   6   5      738.00      731.90      7.52 o
   3   6   5      246.55      245.21      3.55 o
   4   6   5      148.81      149.54      3.58 o
   5   6   5       61.50       60.98      3.62 o
   6   6   5      132.35      139.94      5.83 o
   7   6   5      112.63      119.26     10.54 o
 -12   7   5      183.76      201.33      9.69 o
 -11   7   5       33.59       34.45      4.09 o
 -10   7   5      167.04      177.10      6.31 o
  -9   7   5      307.48      316.38      9.28 o
  -8   7   5      166.04      174.70      5.51 o
  -7   7   5     2408.61     2335.61     30.51 o
  -6   7   5     1013.60      950.41     15.55 o
  -5   7   5     1424.93     1420.60     10.36 o
  -4   7   5     1665.00     1618.18     12.60 o
  -3   7   5      560.81      465.41      4.62 o
  -2   7   5      490.50      479.07      5.41 o
  -1   7   5      805.37      755.06      7.38 o
   0   7   5       58.67       56.25      2.12 o
   1   7   5      307.65      320.12      3.82 o
   2   7   5     1635.73     1660.31     12.34 o
   3   7   5      125.89      125.87      4.09 o
   4   7   5       55.44       56.41      2.85 o
   5   7   5      128.08      118.05      6.02 o
   6   7   5       12.69       11.87      3.57 o
   7   7   5        0.09        2.83      2.58 o
 -12   8   5       14.26       17.47      5.35 o
 -11   8   5       32.00       29.55      4.74 o
 -10   8   5      196.09      188.97      6.32 o
  -9   8   5       48.74       54.48      3.91 o
  -8   8   5      543.35      527.87     12.28 o
  -7   8   5      336.36      334.12     11.09 o
  -6   8   5     4058.18     4120.60     35.46 o
  -5   8   5        0.04       -1.05      1.05 o
  -4   8   5     1823.83     1808.75     14.41 o
  -3   8   5      348.89      376.66      4.65 o
  -2   8   5     1412.13     1347.54     10.58 o
  -1   8   5      107.11       89.08      2.52 o
   0   8   5      820.82      805.00      7.55 o
   1   8   5      308.62      307.01      4.28 o
   2   8   5        0.95        2.31      1.18 o
   3   8   5      239.92      253.04      6.34 o
   4   8   5      128.04      110.01      4.69 o
   5   8   5      114.96      125.83      5.57 o
   6   8   5       70.67       63.37      5.25 o
   7   8   5      100.79      107.18      6.42 o
 -11   9   5      492.52      520.62     14.89 o
 -10   9   5       37.51       29.25      3.34 o
  -9   9   5       27.19       30.34      3.30 o
  -8   9   5      217.05      195.95      6.14 o
  -7   9   5        7.05       10.85      2.11 o
  -6   9   5      987.96      962.43     12.15 o
  -5   9   5     2080.57     2085.12     23.10 o
  -4   9   5        0.53        1.95      2.09 o
  -3   9   5       28.79       30.81      2.22 o
  -2   9   5        0.11       -0.43      1.05 o
  -1   9   5      141.70      139.36      2.97 o
   0   9   5      235.18      234.72      3.96 o
   1   9   5     2166.11     2142.34     16.93 o
   2   9   5     1345.09     1308.64     11.77 o
   3   9   5      232.54      247.24      6.35 o
   4   9   5       40.36       45.84      3.08 o
   5   9   5       15.59       10.46      2.76 o
   6   9   5      199.34      196.36      8.65 o
 -11  10   5       52.78       61.77      6.55 o
 -10  10   5       76.25       75.06      4.88 o
  -9  10   5       73.57       73.29      4.72 o
  -8  10   5        6.73        9.79      2.34 o
  -7  10   5       89.40       90.88      4.28 o
  -6  10   5      978.45      987.03     11.77 o
  -5  10   5      387.24      422.36      6.88 o
  -4  10   5        1.89        1.44      1.34 o
  -3  10   5      884.50      858.66     10.25 o
  -2  10   5        0.59        0.05      1.35 o
  -1  10   5       56.40       52.73      2.36 o
   0  10   5       96.49       94.07      3.10 o
   1  10   5      214.37      212.38      4.48 o
   2  10   5      190.18      196.93      4.82 o
   3  10   5      690.67      699.63     11.85 o
   4  10   5       26.36       29.10      2.82 o
   5  10   5       72.80       74.68      5.15 o
   6  10   5       37.62       34.55      4.38 o
 -10  11   5      173.78      183.88      8.52 o
  -9  11   5       90.18       86.32      5.09 o
  -8  11   5        9.33       10.30      2.51 o
  -7  11   5      264.53      265.78      7.70 o
  -6  11   5      286.52      291.22      6.04 o
  -5  11   5      282.02      278.25      5.79 o
  -4  11   5       14.33       22.05      2.43 o
  -3  11   5       42.56       49.19      2.77 o
  -2  11   5       28.76       28.65      2.10 o
  -1  11   5        0.11       -1.18      1.18 o
   0  11   5      257.96      259.76      4.82 o
   1  11   5       10.51       13.51      1.89 o
   2  11   5      320.75      318.67      6.15 o
   3  11   5      237.88      238.62      6.93 o
   4  11   5      565.63      611.22     11.43 o
   5  11   5       34.88       36.45      4.28 o
 -10  12   5      122.90      136.60      7.69 o
  -9  12   5      206.17      208.26      6.94 o
  -8  12   5      184.50      160.48      6.20 o
  -7  12   5      115.22      109.89      5.09 o
  -6  12   5       89.16       82.43      3.87 o
  -5  12   5       38.37       34.78      3.02 o
  -4  12   5      268.56      259.33     11.07 o
  -3  12   5      332.41      320.46      6.30 o
  -2  12   5      637.88      620.39     10.08 o
  -1  12   5       99.59      102.07      3.70 o
   0  12   5        3.12        1.99      1.46 o
   1  12   5      268.02      268.31      5.58 o
   2  12   5       20.55       13.60      2.08 o
   3  12   5      181.00      163.34      5.49 o
   4  12   5       93.97      105.88      5.09 o
   5  12   5      311.86      335.02     12.65 o
  -9  13   5       17.19       15.58      6.27 o
  -8  13   5       33.99       36.06      3.75 o
  -7  13   5       72.39       72.44      4.78 o
  -6  13   5      196.01      170.21      6.26 o
  -5  13   5       23.08       23.07      3.12 o
  -4  13   5      194.22      193.29      4.83 o
  -3  13   5      221.49      218.32      7.62 o
  -2  13   5       55.18       50.14      3.92 o
  -1  13   5      261.95      266.96      6.45 o
   0  13   5       12.00        9.56      2.64 o
   1  13   5       29.01       38.06      3.08 o
   2  13   5       38.22       39.34      2.87 o
   3  13   5      141.42      156.22      6.41 o
   4  13   5      417.45      415.50     14.18 o
  -9  14   5      129.34      130.34      9.03 o
  -8  14   5       34.10       35.69      3.85 o
  -7  14   5      111.25      112.68      5.38 o
  -6  14   5       47.32       58.07      3.61 o
  -5  14   5       67.79       64.71      3.67 o
  -4  14   5       75.42       77.03      4.53 o
  -3  14   5      394.56      404.78      9.60 o
  -2  14   5        8.94        3.34      2.39 o
  -1  14   5      312.39      310.42      9.17 o
   0  14   5      232.54      220.68      7.76 o
   1  14   5       82.78       78.26      4.74 o
   2  14   5      184.73      192.19      6.56 o
   3  14   5       64.56       67.31      7.52 o
   4  14   5       22.28       22.50      4.53 o
  -8  15   5        8.21        5.85      3.81 o
  -7  15   5       44.16       54.54      4.15 o
  -6  15   5      151.43      176.17      7.92 o
  -5  15   5      217.97      215.99      5.79 o
  -4  15   5       70.71       63.04      3.89 o
  -3  15   5      533.53      533.63     11.10 o
  -2  15   5       48.30       46.72      4.37 o
  -1  15   5      415.27      407.39      9.58 o
   0  15   5      365.56      392.11     10.61 o
   1  15   5      118.16      126.39      7.07 o
   2  15   5       21.95       21.48      5.15 o
   3  15   5       13.14       10.36      3.60 o
  -7  16   5        0.06       -1.44      2.76 o
  -6  16   5      205.68      219.86      7.71 o
  -5  16   5       17.90       17.18      2.70 o
  -4  16   5       73.35       73.24      5.23 o
  -3  16   5       97.62       89.47      6.61 o
  -2  16   5      364.73      399.01      9.85 o
  -1  16   5       37.97       32.79      3.87 o
   0  16   5       37.98       28.14      4.03 o
   1  16   5       20.14       17.21      3.76 o
   2  16   5       11.80       11.47      3.84 o
  -5  17   5      484.74      530.56     15.92 o
  -4  17   5      130.28      118.65      6.58 o
  -3  17   5       17.11       16.38      3.39 o
  -2  17   5      141.03      131.52      6.84 o
  -1  17   5        8.77        6.80      3.37 o
   0  17   5       17.54       10.16      3.67 o
 -12   0   6       10.70        6.46      4.15 o
 -10   0   6      153.22      152.85      6.96 o
  -8   0   6      813.00      724.24     10.47 o
  -6   0   6       10.02       15.88      1.50 o
  -4   0   6     5064.29     5574.32     46.82 o
  -2   0   6     5424.32     5872.89     38.77 o
   0   0   6       25.22       45.20      8.22 o
   2   0   6        0.32        7.90      2.70 o
   4   0   6       73.37       64.66      3.64 o
   6   0   6       74.89       77.04      5.25 o
 -13   1   6       31.00       27.32      4.09 o
 -12   1   6      133.54      131.83      7.01 o
 -11   1   6      456.84      479.06     11.11 o
 -10   1   6        0.07       -0.86      1.69 o
  -9   1   6      743.69      734.09     10.63 o
  -8   1   6       36.98       39.57      2.50 o
  -7   1   6      697.02      706.21      5.89 o
  -6   1   6       99.96       71.20      1.72 o
  -5   1   6      919.03      844.43      7.97 o
  -4   1   6      988.40     1084.26      8.40 o
  -3   1   6     2922.43     2899.21     18.97 o
  -2   1   6        8.19       11.89      0.83 o
  -1   1   6      270.72      270.37      3.47 o
   0   1   6      173.50      128.15      3.33 o
   1   1   6       10.05       14.93      1.78 o
   2   1   6       11.53       15.32      1.63 o
   3   1   6       23.16       24.66      1.66 o
   4   1   6        4.51        3.41      1.18 o
   5   1   6       64.67       71.29      3.24 o
   6   1   6       71.94       74.87      3.62 o
   7   1   6       32.76       33.82      3.06 o
 -13   2   6       67.94       69.81      6.76 o
 -12   2   6      166.69      188.03      7.51 o
 -11   2   6      127.21      131.20      7.29 o
 -10   2   6      544.42      554.96      9.45 o
  -9   2   6      268.75      286.84      6.92 o
  -8   2   6      104.30       92.15      3.98 o
  -7   2   6       13.59       14.58      1.35 o
  -6   2   6      112.16       92.33      2.13 o
  -5   2   6      569.84      683.86      5.59 o
  -4   2   6     4655.43     4599.05     27.98 o
  -3   2   6      505.42      435.05      5.58 o
  -2   2   6      284.42      309.59      3.08 o
  -1   2   6       25.83       35.75      1.76 o
   0   2   6        2.88        1.64      0.95 o
   1   2   6      925.98      902.29      9.52 o
   2   2   6      100.06      104.60      3.06 o
   3   2   6      834.62      829.18      8.07 o
   4   2   6       70.88       74.68      3.53 o
   5   2   6       24.50       22.46      1.99 o
   6   2   6       57.78       54.28      3.27 o
   7   2   6       57.14       59.41      4.16 o
 -13   3   6       64.95       65.04      7.31 o
 -12   3   6       52.67       65.81      5.18 o
 -11   3   6      110.13      109.36      5.48 o
 -10   3   6        4.47        4.18      2.12 o
  -9   3   6       14.45       15.34      2.44 o
  -8   3   6       88.93       87.04      4.32 o
  -7   3   6      559.20      519.76     12.37 o
  -6   3   6      184.46      195.39      3.12 o
  -5   3   6       62.92       78.28      2.36 o
  -4   3   6     1185.01     1129.09      8.31 o
  -3   3   6     4119.83     4453.03     24.86 o
  -2   3   6     1458.08     1485.28      9.85 o
  -1   3   6       53.15       59.92      2.81 o
   0   3   6       14.57       32.72      2.10 o
   1   3   6      116.32      113.65      3.41 o
   2   3   6     1675.76     1725.07     20.00 o
   3   3   6      160.40      145.99      4.00 o
   4   3   6      311.42      312.10      5.50 o
   5   3   6        5.23        5.07      1.53 o
   6   3   6       98.89      100.82      3.79 o
   7   3   6       42.33       38.03      3.65 o
 -12   4   6       46.08       44.03      4.54 o
 -11   4   6        0.30       -1.93      1.93 o
 -10   4   6      110.68      107.92      5.33 o
  -9   4   6        5.37        5.23      2.04 o
  -8   4   6     1593.59     1642.59     23.06 o
  -7   4   6      170.88      161.44      4.50 o
  -6   4   6      671.31      631.62      6.83 o
  -5   4   6      942.09      941.43      8.18 o
  -4   4   6       11.48       16.27      1.16 o
  -3   4   6       38.17       26.93      1.28 o
  -2   4   6        3.89        2.78      0.60 o
  -1   4   6     1733.27     1620.37     12.39 o
   0   4   6      433.33      468.19      7.02 o
   1   4   6     1120.05     1100.11     12.56 o
   2   4   6        1.53        2.78      1.35 o
   3   4   6       74.01       70.71      2.34 o
   4   4   6       44.72       45.47      3.98 o
   5   4   6      195.31      200.32      7.68 o
   6   4   6       34.85       35.75      3.06 o
 -12   5   6       20.05       10.62      3.19 o
 -11   5   6      221.29      228.36      6.94 o
 -10   5   6       11.22       10.42      2.39 o
  -9   5   6        1.35        1.78      1.86 o
  -8   5   6        3.31       -0.25      1.79 o
  -7   5   6      130.38      121.24      3.58 o
  -6   5   6      116.38      131.23      3.98 o
  -5   5   6      343.07      303.41      3.85 o
  -4   5   6     1178.65     1256.47      9.30 o
  -3   5   6       53.50       64.54      1.98 o
  -2   5   6     1231.94     1180.71      8.75 o
  -1   5   6     1994.94     2100.79     14.49 o
   0   5   6     1854.09     1809.11     17.84 o
   1   5   6     1308.12     1259.65     15.43 o
   2   5   6     1207.98     1111.59     12.58 o
   3   5   6      135.51      123.92      3.23 o
   4   5   6      297.10      290.38      6.49 o
   5   5   6       30.36       33.30      2.54 o
   6   5   6      229.72      231.57      6.15 o
 -12   6   6        0.95       -2.32      2.32 o
 -11   6   6        6.57        6.22      2.26 o
 -10   6   6        6.63        6.12      3.55 o
  -9   6   6      181.81      192.11      7.62 o
  -8   6   6       86.26       77.55      3.85 o
  -7   6   6      875.39      839.59     11.97 o
  -6   6   6      350.93      374.82      5.60 o
  -5   6   6      192.11      203.27      3.14 o
  -4   6   6      226.27      226.15      3.30 o
  -3   6   6     5270.31     5407.31     36.41 o
  -2   6   6        0.09       -0.26      0.82 o
  -1   6   6      949.70      911.57      7.18 o
   0   6   6       33.37       32.60      1.41 o
   1   6   6      454.47      464.21      6.61 o
   2   6   6      284.42      271.69      4.30 o
   3   6   6      706.68      685.77      9.55 o
   4   6   6       35.27       29.96      2.37 o
   5   6   6       92.07       84.43      4.08 o
   6   6   6        2.47        3.32      2.47 o
 -12   7   6        1.96        6.74      3.70 o
 -11   7   6       20.99       32.96      3.62 o
 -10   7   6        0.91       -0.28      2.38 o
  -9   7   6        0.73       -0.50      1.75 o
  -8   7   6       24.61       20.76      2.48 o
  -7   7   6       56.75       68.11      3.64 o
  -6   7   6      462.82      463.00      5.99 o
  -5   7   6     1702.44     1708.66     14.58 o
  -4   7   6     1131.47     1172.45     10.44 o
  -3   7   6      343.62      319.33      4.53 o
  -2   7   6      384.10      339.62      4.73 o
  -1   7   6      208.92      218.63      3.22 o
   0   7   6     2056.26     2030.85     14.45 o
   1   7   6      140.15      145.20      2.58 o
   2   7   6       42.79       46.97      2.44 o
   3   7   6       16.78       17.99      2.00 o
   4   7   6       76.40       79.27      3.82 o
   5   7   6       48.86       47.56      3.88 o
   6   7   6      120.43      123.92     11.88 o
 -12   8   6       49.70       55.01      6.08 o
 -11   8   6       89.50       96.13      5.49 o
 -10   8   6       27.96       27.36      3.29 o
  -9   8   6        5.89        4.69      2.08 o
  -8   8   6     1048.17     1040.56     13.39 o
  -7   8   6       15.59       10.90      2.10 o
  -6   8   6      260.64      258.57      4.83 o
  -5   8   6      197.57      203.23      4.32 o
  -4   8   6       45.90       53.25      3.46 o
  -3   8   6       59.97       79.74      2.70 o
  -2   8   6     1959.60     1931.77     15.64 o
  -1   8   6      340.91      315.42      4.64 o
   0   8   6       33.35       31.44      1.67 o
   1   8   6      578.26      583.38      6.16 o
   2   8   6      833.52      838.57      9.07 o
   3   8   6      202.01      198.68      4.28 o
   4   8   6       29.77       35.73      3.23 o
   5   8   6      449.71      467.29     10.39 o
   6   8   6       16.76       14.16      3.23 o
 -11   9   6        4.89        7.84      2.72 o
 -10   9   6      433.01      425.37     15.93 o
  -9   9   6      249.97      254.78      7.19 o
  -8   9   6       70.11       69.84      3.88 o
  -7   9   6      952.68      912.53     12.21 o
  -6   9   6      915.14      966.55     11.48 o
  -5   9   6      958.88      975.56     10.77 o
  -4   9   6     1162.22     1181.40     12.62 o
  -3   9   6      414.90      435.05      6.16 o
  -2   9   6       48.54       49.21      2.96 o
  -1   9   6       56.80       59.95      2.53 o
   0   9   6       20.80       22.30      1.71 o
   1   9   6      232.55      232.96      4.12 o
   2   9   6      102.13      116.15      3.58 o
   3   9   6       38.02       42.98      3.05 o
   4   9   6      103.65      101.31      5.17 o
   5   9   6       54.55       43.89      4.12 o
 -11  10   6       39.20       41.29      4.16 o
 -10  10   6      246.00      274.35      8.02 o
  -9  10   6       65.84       64.89      4.44 o
  -8  10   6       45.80       46.94      3.81 o
  -7  10   6        6.20        2.24      1.70 o
  -6  10   6      384.03      361.40      7.59 o
  -5  10   6       45.17       40.21      2.54 o
  -4  10   6      671.24      652.87      9.94 o
  -3  10   6       14.77       10.37      1.69 o
  -2  10   6        0.16        1.06      1.26 o
  -1  10   6       19.22       16.36      1.78 o
   0  10   6       18.75       21.54      1.94 o
   1  10   6      133.71      129.11      3.53 o
   2  10   6      126.32      130.29      4.01 o
   3  10   6        0.33        0.02      2.62 o
   4  10   6       12.81       15.37      3.90 o
   5  10   6       19.09       16.24      3.36 o
 -10  11   6        0.04        0.31      2.32 o
  -9  11   6      305.19      306.49      8.30 o
  -8  11   6       27.57       21.74      3.64 o
  -7  11   6      161.29      158.89      6.87 o
  -6  11   6       10.41        9.12      2.21 o
  -5  11   6        1.83        0.93      1.61 o
  -4  11   6        1.47        3.14      1.66 o
  -3  11   6      234.16      239.47      4.97 o
  -2  11   6      461.51      421.03      6.38 o
  -1  11   6      155.73      155.68      4.47 o
   0  11   6       16.31       19.52      2.27 o
   1  11   6       71.38       81.45      3.35 o
   2  11   6       84.81       84.80      3.40 o
   3  11   6       89.48       94.89      5.98 o
   4  11   6      144.51      153.38      6.59 o
 -10  12   6      112.64      113.13      6.97 o
  -9  12   6      109.15      106.28      6.56 o
  -8  12   6      313.21      325.57      9.49 o
  -7  12   6       10.85        9.63      2.36 o
  -6  12   6      144.45      164.83      5.26 o
  -5  12   6        2.27        6.02      1.83 o
  -4  12   6      172.53      156.05      5.75 o
  -3  12   6       12.43       11.25      2.18 o
  -2  12   6       52.10       63.20      3.44 o
  -1  12   6      326.24      312.02      6.04 o
   0  12   6        5.35        2.58      1.59 o
   1  12   6       43.62       49.59      2.91 o
   2  12   6      120.10      121.45      4.30 o
   3  12   6       67.61       66.52      5.41 o
   4  12   6        1.17        1.94      2.76 o
  -9  13   6       38.19       36.93      4.46 o
  -8  13   6       12.49       10.66      3.02 o
  -7  13   6        3.22        1.59      2.29 o
  -6  13   6       69.80       73.35      4.11 o
  -5  13   6      130.01      136.25      4.82 o
  -4  13   6       27.90       21.63      2.77 o
  -3  13   6       36.39       36.06      3.37 o
  -2  13   6      247.03      219.89      5.41 o
  -1  13   6       12.11       11.59      2.27 o
   0  13   6        8.32       11.69      2.06 o
   1  13   6      414.58      425.53      7.35 o
   2  13   6      137.50      138.30      7.37 o
   3  13   6        4.97        2.92      2.70 o
  -8  14   6       31.23       39.19      5.00 o
  -7  14   6       28.25       21.47      2.92 o
  -6  14   6        0.46        2.15      2.13 o
  -5  14   6        3.41        0.03      1.67 o
  -4  14   6       57.33       54.39      4.51 o
  -3  14   6      179.47      180.97      5.96 o
  -2  14   6        3.91        4.89      2.77 o
  -1  14   6        7.73        3.14      2.63 o
   0  14   6       11.64       18.12      3.07 o
   1  14   6      202.64      207.40      6.06 o
   2  14   6      271.13      307.70      9.49 o
  -7  15   6      106.65      108.21      4.85 o
  -6  15   6        0.31        7.74      2.13 o
  -5  15   6        2.12        2.04      2.25 o
  -4  15   6      102.28      109.74      5.35 o
  -3  15   6       91.91       91.37      5.52 o
  -2  15   6      355.99      352.94     12.62 o
  -1  15   6       28.93       18.39      3.68 o
   0  15   6       74.90       70.95      5.58 o
   1  15   6        2.48        4.50      3.56 o
  -6  16   6        0.62       -2.12      2.12 o
  -5  16   6      151.84      153.29      7.52 o
  -4  16   6       23.44       25.22      4.22 o
  -3  16   6       53.46       57.66      7.96 o
  -2  16   6       24.54       26.29      4.21 o
  -1  16   6      101.04      101.03      6.69 o
   0  16   6        4.21        2.60      3.29 o
  -4  17   6       71.63       80.61      5.67 o
  -3  17   6        6.80        9.81      3.50 o
  -2  17   6       11.47        9.66      5.85 o
 -13   0   7      152.06      148.24     12.62 o
 -11   0   7       65.30       57.32      5.60 o
  -9   0   7      699.26      668.04     14.74 o
  -7   0   7     2856.49     2850.91     27.45 o
  -5   0   7     5416.86     5556.38     46.53 o
  -3   0   7       82.87       90.23      2.92 o
  -1   0   7      524.37      471.35      7.60 o
   1   0   7     1186.32     1138.36     13.45 o
   3   0   7      206.02      182.27      9.62 o
   5   0   7       88.11       90.51      5.15 o
 -13   1   7       44.69       52.16      5.02 o
 -12   1   7        0.41       -2.31      2.48 o
 -11   1   7      406.25      406.70      8.40 o
 -10   1   7     1359.63     1398.34     16.79 o
  -9   1   7       32.42       28.52      2.91 o
  -8   1   7      970.65      954.58     12.89 o
  -7   1   7      440.89      439.54      7.31 o
  -6   1   7      620.77      587.76      6.45 o
  -5   1   7     1141.77     1145.09      9.50 o
  -4   1   7     3928.53     3969.76     24.91 o
  -3   1   7      120.63      121.06      2.98 o
  -2   1   7     2673.26     2630.71     18.57 o
  -1   1   7      100.07       93.65      2.79 o
   0   1   7     1466.56     1491.17     15.58 o
   1   1   7      567.19      525.85      6.77 o
   2   1   7     1588.00     1494.37     14.22 o
   3   1   7        1.73        1.34      1.25 o
   4   1   7       12.80        9.38      1.61 o
   5   1   7        7.15        4.78      1.84 o
   6   1   7        2.07        5.95      2.28 o
 -13   2   7      102.73      100.44      6.61 o
 -12   2   7      403.95      400.66     12.03 o
 -11   2   7       13.43       16.28      2.58 o
 -10   2   7      229.22      214.26      6.60 o
  -9   2   7     2596.60     2587.93     31.34 o
  -8   2   7      110.74      109.16      4.87 o
  -7   2   7      248.15      227.20      4.20 o
  -6   2   7        0.06        0.65      1.09 o
  -5   2   7     1238.17     1213.45      8.87 o
  -4   2   7       71.19       63.20      1.79 o
  -3   2   7     5134.14     5004.19     30.33 o
  -2   2   7       13.80       11.03      0.87 o
  -1   2   7     1205.14     1188.73     14.09 o
   0   2   7       98.44       97.52      2.96 o
   1   2   7      586.04      592.28      8.46 o
   2   2   7      171.81      158.21      3.72 o
   3   2   7      430.60      432.92      5.93 o
   4   2   7       30.12       31.63      2.28 o
   5   2   7       78.11       73.51      3.39 o
   6   2   7       19.50       20.15      2.43 o
 -13   3   7      131.65      114.80      7.03 o
 -12   3   7       38.13       37.95      4.29 o
 -11   3   7      206.49      211.64      7.90 o
 -10   3   7       26.94       31.59      3.23 o
  -9   3   7     2074.58     2012.99     30.82 o
  -8   3   7      835.98      843.70     10.28 o
  -7   3   7      287.18      285.12      4.68 o
  -6   3   7     2706.17     2666.14     17.91 o
  -5   3   7      375.09      424.17      4.94 o
  -4   3   7      763.99      771.77      6.91 o
  -3   3   7      389.21      390.95      4.70 o
  -2   3   7      721.07      731.38      6.45 o
  -1   3   7       43.85       45.16      2.47 o
   0   3   7      203.10      199.81      5.02 o
   1   3   7      119.27      108.56      3.38 o
   2   3   7       79.25       72.78      3.82 o
   3   3   7       13.47        9.21      1.53 o
   4   3   7       55.32       53.27      4.68 o
   5   3   7       96.08       97.01      3.81 o
   6   3   7       86.26      101.69      5.03 o
 -12   4   7       47.16       51.97      4.82 o
 -11   4   7        5.81        2.77      2.34 o
 -10   4   7       41.92       46.04      3.76 o
  -9   4   7      336.63      335.73      7.07 o
  -8   4   7     2816.19     2736.92     25.49 o
  -7   4   7      380.94      373.29      8.56 o
  -6   4   7        0.26       -0.91      1.10 o
  -5   4   7      633.70      625.41      9.35 o
  -4   4   7     1269.25     1241.99     10.25 o
  -3   4   7     1188.07     1206.21      9.01 o
  -2   4   7      100.47       92.23      2.18 o
  -1   4   7     1010.07     1042.37     10.00 o
   0   4   7     1005.79      987.66     14.35 o
   1   4   7       95.81       90.92      3.41 o
   2   4   7     1061.73     1069.34     16.89 o
   3   4   7       63.21       57.01      2.37 o
   4   4   7       20.86       22.19      1.93 o
   5   4   7        7.08        3.70      1.74 o
   6   4   7      173.31      174.28     13.30 o
 -12   5   7        0.75        2.61      2.68 o
 -11   5   7      108.36      117.10      6.07 o
 -10   5   7        0.47        2.60      2.12 o
  -9   5   7      340.39      324.70      6.96 o
  -8   5   7     1543.23     1559.97     21.83 o
  -7   5   7      185.44      166.23      3.88 o
  -6   5   7      116.36      119.14      4.18 o
  -5   5   7       59.34       64.68      2.53 o
  -4   5   7      217.02      185.01      3.39 o
  -3   5   7      126.97      121.99      2.48 o
  -2   5   7      838.15      871.15      7.55 o
  -1   5   7      444.14      446.45      7.17 o
   0   5   7      221.99      202.92      5.07 o
   1   5   7     2258.90     2225.33     22.69 o
   2   5   7       28.92       35.42      2.43 o
   3   5   7      322.71      318.36      7.61 o
   4   5   7      105.98       98.61      5.51 o
   5   5   7      106.46      117.74      4.91 o
 -12   6   7       96.78       91.67      6.26 o
 -11   6   7       37.86       32.69      3.56 o
 -10   6   7      993.48      956.45     16.22 o
  -9   6   7      101.81      108.52      5.16 o
  -8   6   7     1481.93     1491.27     16.54 o
  -7   6   7       29.57       32.33      2.36 o
  -6   6   7       12.66       13.35      2.16 o
  -5   6   7      165.12      169.24      3.44 o
  -4   6   7      137.90      124.49      3.16 o
  -3   6   7       66.51       62.98      2.32 o
  -2   6   7      448.90      434.17      5.63 o
  -1   6   7       70.19       72.54      1.95 o
   0   6   7      616.34      595.05      7.36 o
   1   6   7      156.87      174.54      3.24 o
   2   6   7       42.01       37.28      2.12 o
   3   6   7       27.66       29.27      2.80 o
   4   6   7      125.44      133.29      4.04 o
   5   6   7       21.21       22.61      2.64 o
 -12   7   7       61.22       56.81      5.41 o
 -11   7   7       45.90       39.45      3.94 o
 -10   7   7       85.94       84.57      5.00 o
  -9   7   7      178.23      186.28      5.52 o
  -8   7   7        4.64        5.24      2.19 o
  -7   7   7      627.75      620.65     19.04 o
  -6   7   7       20.85       20.13      1.73 o
  -5   7   7        9.74        7.77      1.55 o
  -4   7   7      669.33      672.45      7.79 o
  -3   7   7       12.70        8.96      1.43 o
  -2   7   7      318.80      314.62      4.62 o
  -1   7   7        1.09        1.97      1.01 o
   0   7   7       83.74       76.51      3.83 o
   1   7   7     1103.18     1115.68     11.02 o
   2   7   7      194.31      198.54      4.43 o
   3   7   7      281.21      258.49      5.29 o
   4   7   7        2.92        3.09      1.87 o
   5   7   7       59.56       66.82      6.89 o
 -12   8   7      214.78      232.29     13.07 o
 -11   8   7       36.12       30.24      3.55 o
 -10   8   7       36.44       30.97      3.39 o
  -9   8   7        0.36        0.83      1.93 o
  -8   8   7        1.98        0.17      1.93 o
  -7   8   7       33.91       31.85      2.89 o
  -6   8   7      177.53      195.86      4.07 o
  -5   8   7     1153.02     1084.07     11.14 o
  -4   8   7      203.48      201.27      4.22 o
  -3   8   7      785.41      806.14      8.78 o
  -2   8   7        3.86        3.63      1.25 o
  -1   8   7      408.16      399.20      5.17 o
   0   8   7      274.80      289.93     10.71 o
   1   8   7      348.44      349.15      6.74 o
   2   8   7     1193.58     1208.06     14.75 o
   3   8   7       98.63       97.80      4.83 o
   4   8   7       82.75       78.34      5.47 o
   5   8   7        5.78       12.44      2.81 o
 -11   9   7      218.07      202.98      7.95 o
 -10   9   7       90.32       87.22      6.02 o
  -9   9   7        0.13       -1.94      2.15 o
  -8   9   7      443.76      444.51     13.81 o
  -7   9   7        3.17        2.94      1.86 o
  -6   9   7     1238.84     1202.30     13.51 o
  -5   9   7      216.77      211.78      4.61 o
  -4   9   7      946.91      949.32     10.21 o
  -3   9   7       68.87       70.24      3.13 o
  -2   9   7      724.30      716.79      8.17 o
  -1   9   7       18.97       21.42      2.24 o
   0   9   7       55.62       64.79      2.59 o
   1   9   7        0.59        0.37      1.19 o
   2   9   7      134.27      134.72      5.60 o
   3   9   7      147.22      139.37      5.50 o
   4   9   7        0.80       -2.03      2.03 o
 -11  10   7        3.94        0.95      2.86 o
 -10  10   7        0.98       -1.67      2.54 o
  -9  10   7      754.13      763.25     20.25 o
  -8  10   7       31.13       26.61      3.07 o
  -7  10   7      300.73      288.53      6.93 o
  -6  10   7       20.47       22.67      4.19 o
  -5  10   7      368.88      362.70      7.18 o
  -4  10   7        0.92       -1.30      1.30 o
  -3  10   7     1756.74     1790.62     18.03 o
  -2  10   7      109.90      100.70      4.16 o
  -1  10   7       63.35       70.97      2.90 o
   0  10   7      103.02      103.59      3.52 o
   1  10   7      130.98      131.34      4.05 o
   2  10   7      238.76      227.86     11.23 o
   3  10   7      265.02      277.32      9.21 o
   4  10   7       18.16       20.36      3.19 o
 -10  11   7      181.68      199.91      7.99 o
  -9  11   7      209.64      196.38      7.71 o
  -8  11   7      486.68      481.85      9.80 o
  -7  11   7        3.58       -1.48      2.03 o
  -6  11   7      462.08      417.01      7.49 o
  -5  11   7      944.46      913.77     13.87 o
  -4  11   7      300.78      321.87      6.69 o
  -3  11   7       13.65       15.17      2.07 o
  -2  11   7      583.01      601.43      8.51 o
  -1  11   7      171.57      187.23      4.61 o
   0  11   7      431.09      438.98      7.64 o
   1  11   7       60.36       69.35      3.93 o
   2  11   7       80.56       93.40      5.36 o
   3  11   7      101.01       97.69      5.71 o
 -10  12   7        8.49        8.05      3.33 o
  -9  12   7       66.20       64.50      5.42 o
  -8  12   7      102.15      113.63      5.68 o
  -7  12   7      918.78      918.79     17.72 o
  -6  12   7       43.92       36.98      2.60 o
  -5  12   7      450.58      463.36     16.35 o
  -4  12   7       27.79       25.86      3.06 o
  -3  12   7      155.83      153.08      5.29 o
  -2  12   7       11.32       11.05      1.88 o
  -1  12   7      557.61      571.12      7.89 o
   0  12   7      116.61      113.13      4.13 o
   1  12   7      210.53      222.97      6.32 o
   2  12   7       22.17       26.23      3.21 o
   3  12   7      106.02      106.23      6.37 o
  -9  13   7       13.75       12.95      3.46 o
  -8  13   7      464.61      474.15     11.25 o
  -7  13   7        0.86       -0.02      2.16 o
  -6  13   7       55.63       57.53      5.51 o
  -5  13   7       10.46       14.55      2.93 o
  -4  13   7      372.02      388.28     10.36 o
  -3  13   7        3.35        1.44      2.13 o
  -2  13   7      204.73      214.40      5.85 o
  -1  13   7        0.08       -1.42      1.73 o
   0  13   7       92.62       88.56      4.39 o
   1  13   7       55.73       59.97      6.06 o
   2  13   7      104.66      119.36      9.83 o
  -8  14   7       76.75       75.30      4.91 o
  -7  14   7      336.49      349.67     10.27 o
  -6  14   7       87.64       80.52      6.52 o
  -5  14   7        9.94       13.19      2.86 o
  -4  14   7      127.21      125.49      6.09 o
  -3  14   7       88.45      107.42      5.70 o
  -2  14   7        2.25        1.76      2.68 o
  -1  14   7      299.98      297.51      7.89 o
   0  14   7       15.13       15.49      3.72 o
   1  14   7       56.62       69.65      7.88 o
  -7  15   7        2.71        2.95      2.83 o
  -6  15   7      146.92      167.08      8.15 o
  -5  15   7        0.39       -1.34      2.23 o
  -4  15   7       22.58       24.71      3.44 o
  -3  15   7       11.58       19.40      3.64 o
  -2  15   7       84.01       78.77      6.03 o
  -1  15   7        0.61       -2.01      2.60 o
   0  15   7      329.70      340.43     10.31 o
  -5  16   7       15.14       20.96      3.80 o
  -4  16   7       60.81       68.12      5.75 o
  -3  16   7       55.10       53.22      5.21 o
  -2  16   7        5.43        8.16      3.43 o
 -12   0   8      429.27      401.33     30.23 o
 -10   0   8      410.13      420.07     11.80 o
  -8   0   8       40.94       45.46      5.18 o
  -6   0   8      489.20      498.42     11.61 o
  -4   0   8     2239.17     2299.19     26.52 o
  -2   0   8      368.73      358.28      8.00 o
   0   0   8       33.71       36.41      2.12 o
   2   0   8      738.36      722.73     11.37 o
   4   0   8      361.89      337.58      8.24 o
 -13   1   8       19.47       14.92      3.62 o
 -12   1   8      212.99      217.73      6.69 o
 -11   1   8       85.21       84.47      4.71 o
 -10   1   8       22.24       18.10      2.67 o
  -9   1   8      420.45      398.30      8.41 o
  -8   1   8        0.97       -0.14      1.62 o
  -7   1   8      878.46      918.39     10.63 o
  -6   1   8      715.27      718.41      9.70 o
  -5   1   8       92.09       70.55      2.67 o
  -4   1   8       18.94       17.87      1.53 o
  -3   1   8     1842.49     1849.39     13.75 o
  -2   1   8       34.63       33.14      1.47 o
  -1   1   8       35.99       30.20      1.45 o
   0   1   8      109.38      105.91      3.34 o
   1   1   8       63.68       73.20      3.11 o
   2   1   8        7.78        3.96      1.75 o
   3   1   8       99.52      109.94      3.44 o
   4   1   8        0.00        0.10      1.41 o
   5   1   8      254.99      253.58      5.57 o
 -13   2   8       94.31       89.84      6.37 o
 -12   2   8        1.93       -1.03      2.29 o
 -11   2   8        7.50        6.22      2.27 o
 -10   2   8        4.94        2.76      2.17 o
  -9   2   8      528.17      543.24      8.95 o
  -8   2   8      379.16      378.20      9.61 o
  -7   2   8       60.30       59.51      2.99 o
  -6   2   8       75.66       77.02      3.21 o
  -5   2   8        0.66        1.69      1.18 o
  -4   2   8      430.09      418.11      5.29 o
  -3   2   8      524.15      501.62      5.52 o
  -2   2   8     1478.73     1427.07     10.87 o
  -1   2   8      960.93      930.55     10.61 o
   0   2   8      285.17      285.85      8.09 o
   1   2   8      128.58      126.11      4.27 o
   2   2   8       78.47       80.12      4.06 o
   3   2   8      242.79      235.44      6.18 o
   4   2   8      171.60      187.57      4.48 o
   5   2   8        0.58        0.92      1.66 o
 -12   3   8       12.04        8.14      2.76 o
 -11   3   8        3.79        4.68      2.39 o
 -10   3   8      405.26      419.56      9.94 o
  -9   3   8        0.42        0.04      1.64 o
  -8   3   8      907.56      940.30     13.24 o
  -7   3   8       38.25       37.00      2.97 o
  -6   3   8      104.85      106.15      3.60 o
  -5   3   8      344.18      337.46      5.39 o
  -4   3   8        2.68        3.68      1.21 o
  -3   3   8      680.79      660.32      6.62 o
  -2   3   8      295.90      293.92      3.76 o
  -1   3   8       98.32       92.15      3.39 o
   0   3   8      319.02      308.28      6.74 o
   1   3   8      545.12      533.97     10.37 o
   2   3   8      261.36      251.57     10.45 o
   3   3   8      212.37      191.46      7.69 o
   4   3   8       64.29       58.73      2.85 o
   5   3   8       40.58       32.11      2.77 o
 -12   4   8       16.10       12.54      2.96 o
 -11   4   8      474.02      484.08     10.34 o
 -10   4   8       46.53       53.34      4.05 o
  -9   4   8       99.43      102.45      4.52 o
  -8   4   8       32.76       29.27      3.42 o
  -7   4   8      902.92      879.22     10.63 o
  -6   4   8       43.42       36.71      2.38 o
  -5   4   8      689.19      665.69      7.34 o
  -4   4   8      386.58      370.54      5.28 o
  -3   4   8       86.86       86.98      2.60 o
  -2   4   8      621.22      609.49      6.06 o
  -1   4   8       11.09       12.90      1.83 o
   0   4   8       68.20       71.20      6.77 o
   1   4   8      113.88      113.54      4.01 o
   2   4   8       66.51       86.04      5.27 o
   3   4   8       31.87       26.02      1.99 o
   4   4   8        5.00        2.08      2.19 o
 -12   5   8       79.54       81.90      5.34 o
 -11   5   8       52.49       63.11      9.01 o
 -10   5   8      278.37      268.81      9.84 o
  -9   5   8      150.55      143.51      5.46 o
  -8   5   8      206.56      206.44      5.70 o
  -7   5   8       84.14       77.89      3.49 o
  -6   5   8     1356.45     1350.31     12.08 o
  -5   5   8      195.88      166.31      3.83 o
  -4   5   8     1223.55     1184.92     10.43 o
  -3   5   8      205.64      195.97      3.65 o
  -2   5   8       73.13       76.57      2.61 o
  -1   5   8      741.39      747.83      8.00 o
   0   5   8      524.84      495.96      8.30 o
   1   5   8       42.68       40.77      3.67 o
   2   5   8        3.92        6.12      2.46 o
   3   5   8       14.63       15.18      1.89 o
   4   5   8        8.25        5.49      2.76 o
 -12   6   8       42.92       39.07      5.01 o
 -11   6   8       35.98       39.65      5.35 o
 -10   6   8       14.16        6.97      2.83 o
  -9   6   8      673.04      700.14     11.68 o
  -8   6   8       94.27       95.18      8.46 o
  -7   6   8      479.62      471.36      8.06 o
  -6   6   8       46.31       53.48      2.73 o
  -5   6   8       29.83       35.30      2.27 o
  -4   6   8      143.61      141.88      3.35 o
  -3   6   8      430.77      443.55      5.82 o
  -2   6   8       36.92       48.67      2.15 o
  -1   6   8       34.70       32.73      1.89 o
   0   6   8       61.41       65.45      2.32 o
   1   6   8       13.54       15.49      1.78 o
   2   6   8       31.67       26.28      2.65 o
   3   6   8       59.63       62.69      5.30 o
   4   6   8        1.81        3.12      1.98 o
 -12   7   8      278.20      285.33     11.35 o
 -11   7   8       44.08       44.19      4.68 o
 -10   7   8      189.33      191.73      7.23 o
  -9   7   8        3.34       -0.90      1.97 o
  -8   7   8       14.86       17.69      2.77 o
  -7   7   8       90.08      102.33      5.68 o
  -6   7   8      679.29      682.71      8.52 o
  -5   7   8       83.96       80.32      3.44 o
  -4   7   8       32.23       40.17      2.33 o
  -3   7   8       19.39       14.43      1.58 o
  -2   7   8        5.39        6.28      1.21 o
  -1   7   8       99.34      100.98      3.13 o
   0   7   8      215.82      206.38      6.34 o
   1   7   8      155.31      140.08      3.29 o
   2   7   8      103.66      102.21      4.75 o
   3   7   8       22.01       16.44      2.17 o
   4   7   8        2.01        0.85      1.82 o
 -11   8   8      213.84      215.18     10.58 o
 -10   8   8      136.81      132.47      7.12 o
  -9   8   8        2.84        1.88      2.10 o
  -8   8   8       35.41       36.30      3.19 o
  -7   8   8      371.40      362.91      9.15 o
  -6   8   8       39.31       33.05      2.56 o
  -5   8   8      955.54      962.31     11.25 o
  -4   8   8     1370.12     1263.31     13.09 o
  -3   8   8        3.66        5.38      1.40 o
  -2   8   8        2.56        3.33      1.28 o
  -1   8   8      276.96      275.22      6.07 o
   0   8   8       75.94       72.06      3.09 o
   1   8   8        2.77        1.73      1.58 o
   2   8   8       80.69       82.97      3.67 o
   3   8   8      117.11      118.76      4.65 o
 -11   9   8        0.45       -1.64      2.71 o
 -10   9   8       27.32       32.64      4.16 o
  -9   9   8       10.50       16.06      2.72 o
  -8   9   8       51.62       56.74      3.73 o
  -7   9   8        0.35       -0.04      2.12 o
  -6   9   8       34.55       36.87      3.16 o
  -5   9   8      634.63      636.16      8.88 o
  -4   9   8       80.60       62.00      3.17 o
  -3   9   8      408.55      372.67      6.51 o
  -2   9   8      215.42      237.32      4.95 o
  -1   9   8       34.51       29.96      2.32 o
   0   9   8       91.56       81.06      3.58 o
   1   9   8      320.65      327.70      7.57 o
   2   9   8       27.67       29.40      3.08 o
   3   9   8       23.71       19.60      2.95 o
 -10  10   8       73.84       68.49      5.53 o
  -9  10   8       23.86       16.03      2.88 o
  -8  10   8      152.65      163.64      5.64 o
  -7  10   8        0.53       -0.67      2.08 o
  -6  10   8      172.27      179.97      7.90 o
  -5  10   8        1.59        2.81      1.98 o
  -4  10   8       90.55       77.92      3.57 o
  -3  10   8      134.90      105.78      4.06 o
  -2  10   8      230.98      230.48      5.14 o
  -1  10   8      185.05      172.71      4.40 o
   0  10   8      204.98      207.34      5.34 o
   1  10   8       14.50       14.76      2.74 o
   2  10   8       79.27       74.48      4.59 o
 -10  11   8       31.60       30.54      4.18 o
  -9  11   8        1.52        1.50      2.23 o
  -8  11   8       58.29       46.56      3.91 o
  -7  11   8        2.46       -0.61      2.97 o
  -6  11   8      330.26      330.48     10.66 o
  -5  11   8      217.00      221.42      7.58 o
  -4  11   8       91.45       90.34      5.35 o
  -3  11   8      308.61      298.24      6.34 o
  -2  11   8        3.24        2.76      1.75 o
  -1  11   8      257.00      277.06      6.49 o
   0  11   8      116.23      118.81      5.12 o
   1  11   8      204.59      190.43      6.67 o
   2  11   8       99.66       95.72      5.82 o
  -9  12   8       34.25       24.33      3.98 o
  -8  12   8        0.48       13.96      3.10 o
  -7  12   8      112.27       92.61      5.99 o
  -6  12   8      173.47      172.39     12.82 o
  -5  12   8       29.24       27.36      8.94 o
  -4  12   8      224.60      237.99      7.55 o
  -3  12   8       11.57        6.70      1.94 o
  -2  12   8       49.62       49.89      3.03 o
  -1  12   8       22.57       26.20      2.93 o
   0  12   8       98.69      125.12      5.67 o
   1  12   8       13.83       10.50      2.92 o
  -8  13   8       97.31       82.78      6.07 o
  -7  13   8      175.17      190.79      9.06 o
  -6  13   8        2.41        0.78      3.41 o
  -5  13   8        4.71       -0.21      2.67 o
  -4  13   8        5.47        7.79      2.95 o
  -3  13   8       60.44       66.23      4.32 o
  -2  13   8        2.03        3.38      2.10 o
  -1  13   8      245.15      252.86      6.82 o
   0  13   8       65.85       74.96      4.84 o
  -7  14   8        2.03       -1.34      3.15 o
  -6  14   8       15.30       17.30      4.17 o
  -5  14   8        4.81        3.31      3.30 o
  -4  14   8        0.19        0.60      2.50 o
  -3  14   8      199.81      226.04      7.40 o
  -2  14   8      267.89      276.76     14.74 o
  -1  14   8        0.55       -0.74      2.39 o
  -5  15   8        5.48        3.43      3.00 o
  -4  15   8        4.75        4.98      2.82 o
  -3  15   8       43.17       42.83      4.20 o
 -11   0   9     2247.61     2231.29     42.84 o
  -9   0   9        0.64       -0.88      3.32 o
  -7   0   9      123.26      111.59      8.81 o
  -5   0   9      299.70      303.02      8.44 o
  -3   0   9      442.09      449.26      9.22 o
  -1   0   9       97.20       91.51      6.93 o
   1   0   9      278.95      254.09      5.78 o
   3   0   9      332.36      320.77     10.73 o
 -12   1   9       65.01       73.46      5.82 o
 -11   1   9      153.68      170.48      9.91 o
 -10   1   9     1711.45     1689.92     35.42 o
  -9   1   9      149.79      143.14      7.23 o
  -8   1   9      124.57      110.50      6.67 o
  -7   1   9       37.87       31.20      2.89 o
  -6   1   9      280.30      281.07      4.79 o
  -5   1   9      251.87      255.58      4.58 o
  -4   1   9        6.68        7.91      1.49 o
  -3   1   9      408.90      405.31      6.56 o
  -2   1   9       32.12       30.02      1.74 o
  -1   1   9       23.39       28.34      1.79 o
   0   1   9       96.52       86.78      2.40 o
   1   1   9       98.01       89.20      2.88 o
   2   1   9        0.52        1.39      1.22 o
   3   1   9        0.72        2.27      1.47 o
 -12   2   9      136.90      132.03      6.62 o
 -11   2   9      217.28      219.20      7.30 o
 -10   2   9       57.24       57.95      4.95 o
  -9   2   9      518.34      515.73     14.03 o
  -8   2   9      995.30      966.88     18.43 o
  -7   2   9        0.25       -1.63      1.63 o
  -6   2   9      462.06      461.73      6.60 o
  -5   2   9      165.41      178.29      3.78 o
  -4   2   9       10.93       15.27      1.58 o
  -3   2   9       78.80       81.59      2.47 o
  -2   2   9       61.29       70.48      2.53 o
  -1   2   9      455.64      438.81      5.51 o
   0   2   9      101.04      104.37      5.57 o
   1   2   9       66.77       74.23      4.07 o
   2   2   9        6.86       10.09      2.43 o
   3   2   9       57.11       50.25      2.43 o
 -12   3   9      260.47      268.48      9.02 o
 -11   3   9      218.13      206.92      8.01 o
 -10   3   9      216.86      197.13      8.81 o
  -9   3   9      149.54      137.89      8.15 o
  -8   3   9       92.75       84.57      6.04 o
  -7   3   9      755.93      769.63     13.15 o
  -6   3   9      886.56      887.24      9.74 o
  -5   3   9        1.28       -0.91      1.24 o
  -4   3   9      464.66      469.94      6.61 o
  -3   3   9       24.70       24.84      1.66 o
  -2   3   9       44.88       45.17      2.10 o
  -1   3   9      805.62      807.09      7.99 o
   0   3   9       20.37       18.78      3.46 o
   1   3   9      344.82      319.26      7.79 o
   2   3   9      111.35      119.79      6.19 o
   3   3   9      101.81      100.36      4.90 o
 -12   4   9       84.21       75.89      8.18 o
 -11   4   9      108.17      110.87      6.58 o
 -10   4   9      326.18      353.48      9.62 o
  -9   4   9      168.37      163.72      7.76 o
  -8   4   9      334.30      335.92     10.04 o
  -7   4   9      219.43      213.96      6.14 o
  -6   4   9      414.97      454.40      7.07 o
  -5   4   9       74.00       70.03      2.92 o
  -4   4   9     1801.56     1805.49     15.05 o
  -3   4   9        1.63        1.38      1.22 o
  -2   4   9      472.96      480.53      6.50 o
  -1   4   9       47.99       45.66      2.03 o
   0   4   9      989.81      994.16     12.90 o
   1   4   9        1.68        3.30      2.56 o
   2   4   9      122.12      144.79      9.22 o
   3   4   9       76.82       80.17      3.71 o
 -12   5   9       52.01       44.72      4.91 o
 -11   5   9      135.85      143.41      7.35 o
 -10   5   9       29.14       22.47      3.08 o
  -9   5   9       71.69       76.92      6.12 o
  -8   5   9       58.51       57.80      5.22 o
  -7   5   9     1102.15     1068.41     14.67 o
  -6   5   9       16.62        9.39      1.86 o
  -5   5   9      757.79      768.87      8.81 o
  -4   5   9       10.45        6.91      1.46 o
  -3   5   9      507.82      515.93      7.29 o
  -2   5   9        6.43        4.58      1.34 o
  -1   5   9      590.83      592.56      6.83 o
   0   5   9      357.50      380.95      7.54 o
   1   5   9      196.13      211.71      8.42 o
   2   5   9       82.85       83.12      7.14 o
   3   5   9       90.06       94.69      3.86 o
 -12   6   9      158.99      165.58      8.08 o
 -11   6   9       44.08       46.63      4.68 o
 -10   6   9       56.44       49.45      3.95 o
  -9   6   9       35.10       39.24      5.69 o
  -8   6   9      390.00      357.70     15.31 o
  -7   6   9      171.56      171.13     12.94 o
  -6   6   9      438.41      462.34      7.78 o
  -5   6   9      435.15      414.62      6.30 o
  -4   6   9      144.27      159.28      3.79 o
  -3   6   9        0.70        5.65      1.60 o
  -2   6   9      668.57      640.13      8.70 o
  -1   6   9        7.53        8.37      1.38 o
   0   6   9     1730.96     1716.20     23.58 o
   1   6   9       41.40       43.79      4.83 o
   2   6   9       46.44       46.58      5.08 o
   3   6   9       31.59       29.58      2.48 o
 -11   7   9      174.48      189.53      8.32 o
 -10   7   9       13.71       11.26      2.53 o
  -9   7   9      147.24      160.30      9.14 o
  -8   7   9       11.25       12.98      3.26 o
  -7   7   9      445.13      443.64     11.75 o
  -6   7   9       64.31       67.67      3.69 o
  -5   7   9     1050.74     1099.51     12.27 o
  -4   7   9       13.29       14.92      1.70 o
  -3   7   9      624.14      615.92      9.32 o
  -2   7   9       50.41       59.79      3.07 o
  -1   7   9      654.27      647.49      8.12 o
   0   7   9       94.44       91.82      2.99 o
   1   7   9      543.18      551.47     11.77 o
   2   7   9       52.81       40.53      3.22 o
 -11   8   9      117.50      112.91      7.09 o
 -10   8   9      268.10      289.78      9.15 o
  -9   8   9       11.94        9.98      3.39 o
  -8   8   9      215.85      203.66      8.60 o
  -7   8   9      149.87      138.44      8.32 o
  -6   8   9      346.66      365.38      7.38 o
  -5   8   9       21.96       28.43      2.41 o
  -4   8   9      579.02      617.73      8.81 o
  -3   8   9        7.41        8.78      1.66 o
  -2   8   9       94.17       92.97      3.84 o
  -1   8   9       11.07        9.74      1.92 o
   0   8   9      191.22      213.24      4.57 o
   1   8   9        5.46        2.39      1.62 o
   2   8   9       76.97       88.13      5.06 o
 -11   9   9        0.40        2.35      6.46 o
 -10   9   9      136.91      142.35      6.63 o
  -9   9   9       68.05       67.72      6.21 o
  -8   9   9        0.14        1.17      2.71 o
  -7   9   9      462.23      449.83     12.38 o
  -6   9   9       41.62       46.55      4.15 o
  -5   9   9       60.83       68.45      3.63 o
  -4   9   9       14.46       15.13      2.06 o
  -3   9   9      162.16      154.29      4.26 o
  -2   9   9        1.73       -1.40      1.72 o
  -1   9   9      548.65      532.81      9.33 o
   0   9   9        3.09        0.55      1.82 o
   1   9   9       89.04       90.25      5.71 o
   2   9   9       22.45       25.14      7.63 o
 -10  10   9        0.37       -0.93      3.08 o
  -9  10   9      209.24      222.28      9.49 o
  -8  10   9      113.63      114.44      7.74 o
  -7  10   9       68.33       70.80      5.98 o
  -6  10   9      177.98      177.90      8.18 o
  -5  10   9        0.60        2.35      1.95 o
  -4  10   9       12.65       15.40      2.15 o
  -3  10   9      214.72      222.56      5.26 o
  -2  10   9       94.33       95.60      4.81 o
  -1  10   9       49.08       40.95      3.08 o
   0  10   9       59.15       62.39      3.89 o
   1  10   9      177.57      173.49      8.52 o
  -9  11   9      127.78      145.22     10.02 o
  -8  11   9       80.04       87.03      7.01 o
  -7  11   9        1.60        3.70      2.81 o
  -6  11   9       52.65       59.90      5.64 o
  -5  11   9       20.51       28.97      4.26 o
  -4  11   9        0.91       -1.68      1.68 o
  -3  11   9       28.81       33.72      2.78 o
  -2  11   9       47.68       46.95      3.81 o
  -1  11   9       14.13       10.47      3.53 o
   0  11   9       18.79       17.38      3.08 o
  -8  12   9       11.35       11.71      6.36 o
  -7  12   9       30.14       33.50      4.82 o
  -6  12   9       14.51       19.50      3.92 o
  -5  12   9      164.50      174.46     11.23 o
  -4  12   9       17.58       16.72      3.21 o
  -3  12   9        7.27       11.57      2.80 o
  -2  12   9      175.92      179.05      5.86 o
  -1  12   9       11.14       12.92      2.62 o
   0  12   9        8.88        2.61      2.49 o
  -7  13   9        0.10       -2.67      2.67 o
  -6  13   9        2.35       -1.16      2.74 o
  -5  13   9       76.16       74.97      6.60 o
  -4  13   9       97.70      104.78      7.43 o
  -3  13   9       23.64       28.92      3.43 o
  -2  13   9       18.46       19.25      3.64 o
  -5  14   9        2.76        1.11      3.86 o
  -4  14   9       15.12       12.82      3.45 o
 -12   0  10       73.61       68.93      8.44 o
 -10   0  10     1135.72     1204.95     39.33 o
  -8   0  10       68.40       67.21      7.02 o
  -6   0  10       93.02       96.88      5.53 o
  -4   0  10     1874.07     1870.46     26.10 o
  -2   0  10      631.98      642.34     11.75 o
   0   0  10      156.12      152.22      4.71 o
   2   0  10      126.20      118.87     10.03 o
 -12   1  10       11.22       15.43      4.07 o
 -11   1  10      362.58      372.43     10.86 o
 -10   1  10        9.35        4.90      3.03 o
  -9   1  10      222.41      228.23      9.24 o
  -8   1  10       68.02       66.15      7.79 o
  -7   1  10       95.45       91.40      4.47 o
  -6   1  10        3.15        1.95      1.46 o
  -5   1  10      756.80      774.22      8.41 o
  -4   1  10      101.58       97.29      2.99 o
  -3   1  10      120.64      126.57      3.39 o
  -2   1  10      433.16      442.89      6.36 o
  -1   1  10      168.43      160.34      3.56 o
   0   1  10        9.30       13.15      1.79 o
   1   1  10      318.82      292.51      4.74 o
   2   1  10        6.60        7.13      1.66 o
 -12   2  10      378.94      407.89     11.54 o
 -11   2  10      265.06      282.82      9.47 o
 -10   2  10      130.96      117.07      7.67 o
  -9   2  10        2.65       -1.11      2.60 o
  -8   2  10      352.95      350.35     10.39 o
  -7   2  10       54.33       50.87      3.97 o
  -6   2  10      566.11      576.25      7.64 o
  -5   2  10      417.05      412.34      6.75 o
  -4   2  10      236.09      244.26      5.24 o
  -3   2  10      470.71      451.79      6.12 o
  -2   2  10       77.85       72.94      2.84 o
  -1   2  10        0.67        0.30      1.18 o
   0   2  10      259.84      264.01      7.71 o
   1   2  10      181.46      178.89      6.08 o
   2   2  10        4.20        5.77      2.48 o
 -12   3  10      136.19      147.76     10.63 o
 -11   3  10       84.48       85.88      6.85 o
 -10   3  10       74.94       64.42      5.98 o
  -9   3  10      234.55      231.32      9.69 o
  -8   3  10       21.07       18.80      3.70 o
  -7   3  10       18.90       19.58      2.88 o
  -6   3  10      353.24      344.55      6.89 o
  -5   3  10      917.56      926.90      9.73 o
  -4   3  10        0.58        0.26      1.27 o
  -3   3  10      190.12      173.27      4.63 o
  -2   3  10       28.77       35.61      2.31 o
  -1   3  10       28.10       23.63      3.24 o
   0   3  10      187.64      179.29      9.22 o
   1   3  10       15.78       19.99      6.02 o
   2   3  10      204.74      199.32     11.27 o
 -12   4  10        9.61       -0.08      3.26 o
 -11   4  10        4.83        0.83      3.08 o
 -10   4  10        1.33       -2.27      3.06 o
  -9   4  10       21.88       24.65      4.14 o
  -8   4  10        4.04       -0.80      2.32 o
  -7   4  10       12.11       11.84      2.46 o
  -6   4  10       27.07       23.42      2.31 o
  -5   4  10      126.86      125.47      3.92 o
  -4   4  10       39.34       46.33      2.42 o
  -3   4  10       57.88       62.71      2.84 o
  -2   4  10      137.68      131.85      3.33 o
  -1   4  10      497.41      472.35      9.82 o
   0   4  10       97.69      100.94      5.95 o
   1   4  10       96.42      105.76      8.30 o
   2   4  10        1.00        1.42      2.63 o
 -11   5  10        0.16       -2.84      2.84 o
 -10   5  10       57.43       59.79      7.73 o
  -9   5  10        7.30        8.90      3.19 o
  -8   5  10        0.31        0.85      2.58 o
  -7   5  10      211.10      200.14      6.05 o
  -6   5  10      807.14      761.54     12.34 o
  -5   5  10        4.54        2.84      1.76 o
  -4   5  10        2.57       -0.16      1.51 o
  -3   5  10       32.62       33.52      3.41 o
  -2   5  10       80.88       87.88      3.08 o
  -1   5  10        1.87        3.70      1.51 o
   0   5  10      285.65      288.52      9.09 o
   1   5  10       80.13       85.75      5.82 o
 -11   6  10      184.69      200.78      9.33 o
 -10   6  10        2.38        0.95      3.55 o
  -9   6  10       52.79       55.57      8.76 o
  -8   6  10        0.03       -0.98      3.09 o
  -7   6  10        1.29        0.45      2.12 o
  -6   6  10        6.12        8.66      2.05 o
  -5   6  10      341.68      334.39      6.90 o
  -4   6  10       19.89       18.08      2.39 o
  -3   6  10        1.72        1.75      1.50 o
  -2   6  10        1.24       -0.92      1.34 o
  -1   6  10      668.74      672.04      9.28 o
   0   6  10       96.52       82.35      3.22 o
   1   6  10      186.87      198.71      8.72 o
 -11   7  10       54.94       54.07      6.02 o
 -10   7  10        9.78        6.82      3.49 o
  -9   7  10       13.56        7.75      3.36 o
  -8   7  10        0.70        0.21      3.69 o
  -7   7  10      283.82      287.60      9.69 o
  -6   7  10      115.39      117.15      4.54 o
  -5   7  10      353.26      303.09      6.83 o
  -4   7  10       37.24       33.66      2.75 o
  -3   7  10        2.07        1.76      1.70 o
  -2   7  10      248.22      251.67      5.44 o
  -1   7  10       37.79       47.50      3.41 o
   0   7  10      211.51      219.32     10.08 o
   1   7  10       10.50       11.10      1.73 o
 -10   8  10       62.36       69.59      6.33 o
  -9   8  10       76.97       72.23      6.37 o
  -8   8  10        2.42        0.11      2.74 o
  -7   8  10      285.46      278.52      9.76 o
  -6   8  10       33.12       35.04      3.26 o
  -5   8  10      256.17      237.91      5.67 o
  -4   8  10      224.16      229.10      6.94 o
  -3   8  10      310.95      307.65      7.11 o
  -2   8  10       25.26       27.29      2.75 o
  -1   8  10      177.28      180.11      4.67 o
   0   8  10       92.47       92.61      3.46 o
 -10   9  10        8.24       11.20      3.83 o
  -9   9  10       61.13       54.44      6.74 o
  -8   9  10       38.53       42.28      5.06 o
  -7   9  10       15.02       18.61      3.88 o
  -6   9  10      117.30      121.43      6.10 o
  -5   9  10       96.77      102.23      4.36 o
  -4   9  10      290.91      300.59      6.84 o
  -3   9  10      182.92      200.94      7.88 o
  -2   9  10       90.30       95.53      4.50 o
  -1   9  10       42.59       40.59      3.14 o
   0   9  10       31.75       33.73      2.79 o
  -9  10  10       10.62        7.85      3.71 o
  -8  10  10      187.86      191.16     10.56 o
  -7  10  10        1.40       -2.67      2.67 o
  -6  10  10      387.88      356.46     18.71 o
  -5  10  10      133.46      153.64      7.06 o
  -4  10  10      102.43       88.99      4.55 o
  -3  10  10       86.76       97.62      5.04 o
  -2  10  10      169.58      186.80      6.07 o
  -1  10  10        2.59       -0.29      1.82 o
  -8  11  10      210.51      209.38      9.34 o
  -7  11  10       91.59       87.56      7.07 o
  -6  11  10        0.12       -2.74      2.74 o
  -5  11  10      164.56      187.46      7.19 o
  -4  11  10      153.47      157.06      6.44 o
  -3  11  10       64.61       70.51      4.75 o
  -2  11  10       79.40       92.76      5.07 o
  -7  12  10       23.09       13.13      3.77 o
  -6  12  10        5.95        9.94      3.70 o
  -5  12  10       53.27       60.82      6.42 o
  -4  12  10      178.65      218.70      7.75 o
  -3  12  10        8.66        8.05      2.88 o
 -11   0  11       64.37       64.87      8.02 o
  -9   0  11      164.32      187.15     10.96 o
  -7   0  11      191.09      197.55      9.13 o
  -5   0  11      346.49      356.51      8.22 o
  -3   0  11      966.54     1004.41     16.84 o
  -1   0  11      625.98      597.77     11.27 o
 -11   1  11       17.89       12.07      3.40 o
 -10   1  11      469.73      495.52     12.41 o
  -9   1  11      234.89      217.36      9.08 o
  -8   1  11        1.02       -0.94      2.42 o
  -7   1  11       61.04       63.83      4.04 o
  -6   1  11      373.21      404.63      6.78 o
  -5   1  11        2.94       -0.11      1.46 o
  -4   1  11      401.47      418.00      6.40 o
  -3   1  11        7.67        7.54      1.86 o
  -2   1  11      387.32      388.77      6.91 o
  -1   1  11       16.98       15.43      1.80 o
   0   1  11      215.17      230.70      9.28 o
 -11   2  11      104.10      124.99      7.56 o
 -10   2  11        1.96        1.34      3.01 o
  -9   2  11       45.53       48.81      5.29 o
  -8   2  11        0.13       -2.20      2.20 o
  -7   2  11       18.55       23.33      3.56 o
  -6   2  11       69.05       74.91      3.76 o
  -5   2  11      671.72      693.87      8.19 o
  -4   2  11       27.67       25.70      2.25 o
  -3   2  11      266.12      267.05      5.48 o
  -2   2  11       21.52       19.27      1.97 o
  -1   2  11      159.05      152.00      3.72 o
   0   2  11       10.59       10.71      3.26 o
 -11   3  11       19.26       16.81      4.40 o
 -10   3  11        7.55        5.11      3.23 o
  -9   3  11       77.30       71.22      6.13 o
  -8   3  11      130.11      133.22     10.25 o
  -7   3  11       73.45       79.18      4.96 o
  -6   3  11       54.16       54.72      3.31 o
  -5   3  11      194.96      197.85      5.01 o
  -4   3  11      156.43      153.18      4.07 o
  -3   3  11       61.96       53.39      2.72 o
  -2   3  11      656.04      651.58      8.73 o
  -1   3  11       12.77       12.62      1.72 o
   0   3  11      107.09      104.86      5.64 o
 -11   4  11       28.74       15.30      3.94 o
 -10   4  11      338.62      346.03     11.56 o
  -9   4  11      114.33      110.62      7.62 o
  -8   4  11       36.51       31.68      4.46 o
  -7   4  11        4.44        0.77      2.02 o
  -6   4  11       18.58       17.03      2.43 o
  -5   4  11       15.64       15.86      2.17 o
  -4   4  11      324.91      332.77      6.01 o
  -3   4  11      142.66      145.30      3.97 o
  -2   4  11        1.99        2.26      1.50 o
  -1   4  11       81.15       85.78      4.75 o
   0   4  11       64.71       67.70      4.94 o
 -11   5  11       22.29       23.30      4.51 o
 -10   5  11        8.35        9.68      3.67 o
  -9   5  11      131.54      130.74      8.04 o
  -8   5  11        7.20       10.78      3.26 o
  -7   5  11       12.05       17.21      3.17 o
  -6   5  11       40.65       39.79      3.28 o
  -5   5  11      371.41      382.80      6.96 o
  -4   5  11        7.41        4.82      1.77 o
  -3   5  11       96.12       93.12      3.85 o
  -2   5  11        0.44       -2.23      2.23 o
  -1   5  11        2.44        4.11      3.33 o
   0   5  11       17.34       25.18      9.84 o
 -10   6  11       36.58       31.29      4.91 o
  -9   6  11       68.14       65.13      6.02 o
  -8   6  11      306.88      303.98     10.37 o
  -7   6  11       67.63       68.15      4.75 o
  -6   6  11      232.61      252.24      6.53 o
  -5   6  11       24.53       27.64      4.07 o
  -4   6  11      151.40      138.69      4.68 o
  -3   6  11        0.01       -1.59      1.59 o
  -2   6  11       25.08       20.79      2.14 o
  -1   6  11       21.54       16.63      1.98 o
 -10   7  11        1.78        0.86      2.98 o
  -9   7  11      287.91      310.86     11.06 o
  -8   7  11       29.28       40.52      4.94 o
  -7   7  11        7.63        6.78      3.19 o
  -6   7  11      176.77      172.57      5.70 o
  -5   7  11      156.05      169.57      6.22 o
  -4   7  11      117.84      122.99      5.17 o
  -3   7  11       65.01       84.39      5.93 o
  -2   7  11       27.24       27.36      2.42 o
  -1   7  11       16.03       15.05      1.96 o
  -9   8  11       62.33       55.52      5.91 o
  -8   8  11      115.71      112.66      7.62 o
  -7   8  11        0.67       -1.17      2.65 o
  -6   8  11        7.59        3.24      2.46 o
  -5   8  11       20.41       16.36      3.37 o
  -4   8  11       72.87       76.23      4.68 o
  -3   8  11      199.25      183.76      5.97 o
  -2   8  11        7.69        3.60      2.06 o
  -9   9  11      108.33       99.31     11.37 o
  -8   9  11        0.63        0.68      3.16 o
  -7   9  11      149.52      165.35      8.84 o
  -6   9  11       46.53       52.11      4.43 o
  -5   9  11       22.01       18.63      3.03 o
  -4   9  11       49.74       50.58      4.05 o
  -3   9  11       23.21       20.50      2.93 o
  -2   9  11      261.99      265.18      9.15 o
  -7  10  11      101.31       94.55      7.13 o
  -6  10  11        6.69        4.01      3.19 o
  -5  10  11      302.77      307.67     14.10 o
  -4  10  11        5.73        5.63      2.55 o
 -10   0  12       78.94       90.54      9.31 o
  -8   0  12       44.59       43.17      6.62 o
  -6   0  12      192.74      217.15      7.07 o
  -4   0  12      181.96      201.84      6.95 o
  -2   0  12      170.09      174.53     10.68 o
 -10   1  12       21.72       13.44      4.41 o
  -9   1  12        7.63        4.20      2.82 o
  -8   1  12      433.27      436.52     13.47 o
  -7   1  12       18.06       17.35      3.03 o
  -6   1  12       78.60       77.24      3.90 o
  -5   1  12       27.39       31.73      2.81 o
  -4   1  12       16.04       13.35      2.26 o
  -3   1  12      508.69      511.70     11.75 o
  -2   1  12      132.03      141.48      4.05 o
 -10   2  12        0.01        0.15      3.23 o
  -9   2  12       50.43       56.77      5.70 o
  -8   2  12       33.60       28.46      4.53 o
  -7   2  12      178.43      177.17      6.68 o
  -6   2  12        2.78        0.78      2.06 o
  -5   2  12       50.56       48.28      3.14 o
  -4   2  12      408.42      420.41      8.00 o
  -3   2  12       22.13       17.01      2.22 o
  -2   2  12       73.19       78.12      4.34 o
 -10   3  12       91.91       99.96      7.62 o
  -9   3  12        0.24       -0.61      3.33 o
  -8   3  12      147.92      161.96      8.98 o
  -7   3  12       58.31       58.76      4.71 o
  -6   3  12      355.25      371.65     10.23 o
  -5   3  12       87.26       95.88      4.52 o
  -4   3  12        1.39       -1.73      1.73 o
  -3   3  12       53.41       49.02      3.06 o
  -2   3  12       47.25       42.17      2.70 o
 -10   4  12        0.06       -2.70      2.92 o
  -9   4  12      346.12      354.84     13.49 o
  -8   4  12        3.56        1.76      3.11 o
  -7   4  12      987.11      952.46     15.99 o
  -6   4  12       10.02       -0.38      2.07 o
  -5   4  12       68.13       62.42      3.85 o
  -4   4  12      100.25       90.97      3.95 o
  -3   4  12      320.95      337.96      6.38 o
  -2   4  12       19.04       18.46      2.18 o
  -9   5  12      171.82      174.54      9.46 o
  -8   5  12      212.62      225.12      9.13 o
  -7   5  12       35.76       35.57      3.98 o
  -6   5  12      433.30      428.79      8.77 o
  -5   5  12      123.33      111.44      5.51 o
  -4   5  12       82.74       89.30      5.06 o
  -3   5  12        2.71        2.59      2.03 o
  -9   6  12       14.03       15.08      3.90 o
  -8   6  12       14.48       11.86      3.71 o
  -7   6  12      272.68      271.53      8.27 o
  -6   6  12       28.60       20.48      3.32 o
  -5   6  12      239.82      259.67      7.46 o
  -4   6  12       16.22       12.55      2.64 o
  -3   6  12       30.27       31.72      3.64 o
  -8   7  12      248.08      269.73     10.45 o
  -7   7  12        1.59        1.65      3.08 o
  -6   7  12      206.98      200.11      8.27 o
  -5   7  12       48.74       57.01      5.44 o
  -4   7  12      316.57      338.41      8.23 o
  -7   8  12      230.33      246.64      9.84 o
  -6   8  12        3.22       -2.64      4.22 o
  -5   8  12       30.76       36.20      3.81 o
  -7   0  13      223.50      236.81     12.05 o
  -5   0  13       25.56       20.47      3.90 o
  -8   1  13       10.32        5.67      3.08 o
  -7   1  13      148.73      160.69      8.61 o
  -6   1  13      174.92      190.18      6.91 o
  -5   1  13       82.77       75.19      6.39 o
  -8   2  13      102.60      102.50      7.43 o
  -7   2  13       42.57       38.92      4.18 o
  -6   2  13       46.19       47.28      3.81 o
  -5   2  13      167.98      180.18      8.80 o
  -8   3  13       46.10       56.24      6.39 o
  -7   3  13      214.53      233.65      7.77 o
  -6   3  13       25.46       23.16      3.41 o
  -5   3  13      122.87      120.28      5.87 o
 
